# Supplementary material for: Incidence, severity, and preventability of adverse events during the induction of patients with acute lymphoblastic leukemia in a tertiary care pediatric hospital in Mexico
Source: PLoS One. 2022 Mar 24;17(3):e0265450. doi: 10.1371/journal.pone.0265450 (PMC8947076; doi:10.1371/journal.pone.0265450)
Supplement: S1 Dataset — (XLSX) [file pone.0265450.s011.xlsx]

## Sheet: Database_patients
ID number	age (years)	age category: 1=infants and neonates; 2=children; 3=adolescents	comorbidities (category): 1=yes, 0=none	NCI risk classification. 0=standard; 1=high	cell morphology: 1=L1; 2=L2; 3=L3	Leukocytes (10^9/L) diagnosis	leukocytes at diagnosis (x10^9/L): 1: <10, 2: 10-49.99, 3: 50-99.99, 4:>=100	complete remission (BMA, CRL, Neut, Plat): 0=Remission; 1=without remission; 2=no data	initial corticosteroid: 1=prednisone, 2=dexamethasone.	response to corticosteroid (8day): 0=good; 1=bad; 2=no data	death: 0=no; 1=yes	nutritional status: 0=adequate; 1=undernourishment; 2=overweight; 3=obesity.	admission to ICU at diagnosis: 0=stable; 1=critical.	times in ICU (during induction)	Status at admission [dichotomous]. 0,stable. 1,critical.	hospital readmissions (n)	hospital days (first admission)	hospital days (second admission)	hospital days (third admission)	hospital days (fourth admission)	inhospital days	diagnosis time (days)	induction duration (days)	following period (days): diagnosis + Induction	rate inpatient days/following period (%)	ADE with error	prescriptions per patient	dosing errors	dosing error [dichoutomous]. 0=no. 1=yes.	overdoses	overdoses [dichoutomous]. 0,no. 1,yes.	Medication error [dichotomous]. 0,no. 1,yes	Abdominal infection	Abdominal pain	Allergic reaction	Anal fistula	Anemia	Arachnoiditis	Blood bilirubin increased	Bronchopulmonary hemorrhage	Calcinosis cutis	Cardiac dysautonomia	Cerebrospinal fluid leakage	Conjunctival hemorrhage	Constipation	Cushingoid	Disseminated intravascular coagulation	Dysesthesia	Electrolyte disturbance
1	8	2	0	1	2	9	1	2	2	1	1	1	0	2	0	2	14	20			34	1	43	44	77.27	0	12	0	0	0	0	0	0	0	1	0	0	0	0	0	0	0	0	0	0	0	1	0	0
2	14	3	0	1	2	7.6	1	2	2	0	1	3	1	1	1	1	42				42	5	37	42	100	0	3	2	1	0	0	1	0	0	2	0	0	0	1	0	0	0	0	0	0	0	0	0	0
3	16	3	0	1	2	9.8	1	2	2	2	1	0	1	1	1	1	8				8	1	7	8	100	0	1	0	0	0	0	0	0	0	0	0	0	0	0	0	0	0	0	0	0	0	0	0	0
4	13	3	0	1	2	58.8	3	2	2	0	1	0	0	0	0	2	10				10	6	25	28	35.71	0	9	0	0	0	0	0	0	0	0	0	0	0	0	0	0	0	0	0	0	0	0	0	0
5	15	3	0	1	2	132.4	4	2	2	1	1	0	1	1	1	1	22				22	12	10	22	100	0	1	0	0	0	0	0	0	0	0	0	0	0	0	0	0	0	0	0	0	0	0	0	0
6	11	2	0	1	2	158.5	4	2	1	2	1	2	1	3	1	1	6				6	2	4	6	100	1	2	1	1	1	1	1	0	0	0	0	0	0	0	0	0	0	0	0	0	0	0	0	0
7	9	2	0	1	3	12.5	2	2	1	2	0	1	0	0	0	3	11	1			11	3	38	41	26.83	0	6	2	1	1	1	1	0	0	0	0	0	0	0	0	0	0	0	0	0	0	0	0	0
8	0	1	0	1	2	17.7	2	2	2	2	0	1	0	0	0	1	15				15	4	12	16	93.75	0	5	7	1	1	1	1	0	0	0	0	0	0	0	0	0	0	0	0	0	0	0	0	0
9	5	2	1	1	1	196.2	4	1	2	1	1	1	0	0	0	3	10	12	26		23	2	30	32	71.88	1	23	3	1	2	1	1	0	0	0	0	0	0	0	1	0	0	0	0	1	0	0	0	0
10	14	3	0	1	2	3	1	0	2	0	1	3	0	2	0	3	15		11		26	13	42	55	47.27	1	2	1	1	1	1	1	0	0	0	1	0	0	0	0	0	0	0	0	0	0	0	0	0
11	13	3	0	1	2	13.5	2	1	2	1	1	0	0	0	0	1	28				28	2	26	28	100	3	12	3	1	2	1	1	0	0	0	0	0	0	0	0	0	0	0	0	0	0	0	0	0
12	10	2	0	1	1	10.7	2	1	2	1	1	3	1	1	1	1	30				30	8	22	30	100	0	12	0	0	0	0	1	0	0	0	0	1	0	0	0	0	0	0	0	0	0	1	0	0
13	13	3	0	1	1	18.8	2	2	2	0	1	2	0	0	0	2	7				7	2	21	23	30.43	0	3	1	1	1	1	1	0	0	0	0	1	0	0	0	0	0	0	0	0	0	0	0	0
14	16	3	0	1	1	623	4	0	2	0	0	2	0	0	0	3	10	11			21	4	46	50	42	1	17	5	1	5	1	1	0	0	0	0	0	0	0	0	0	0	0	0	0	0	0	0	0
15	9	2	1	0	2	1.9	1	1	2	1	1	0	0	4	0	2	11	62			41	7	35	56	73.21	0	9	2	1	0	0	1	0	0	0	0	0	0	0	0	0	0	0	0	0	0	0	0	1
16	3	2	0	1	2	30	2	1	2	0	1	3	1	1	1	1	55				35	1	34	35	100	1	18	8	1	7	1	1	0	0	0	0	0	0	0	0	0	0	0	0	0	0	1	0	0
17	5	2	0	0	1	20.1	2	1	2	0	1	0	1	1	1	1	34				34	3	31	34	100	0	18	1	1	1	1	1	0	0	0	0	0	0	0	0	0	0	0	0	0	0	0	0	0
18	0	1	0	1	2	142	4	1	2	1	1	1	0	0	0	1	52				51	6	48	51	100	1	16	3	1	3	1	1	0	0	1	0	0	0	0	0	0	0	0	0	0	0	0	0	0
19	12	2	0	1	1	24.3	2	1	1	0	1	3	1	3	1	2	11	32			20	0	39	30	66.67	1	16	2	1	2	1	1	0	0	0	0	0	0	0	0	0	0	0	0	0	0	0	0	0
20	8	2	0	0	2	7.5	1	0	2	0	0	2	0	0	0	2	14	14			28	5	37	42	66.67	0	13	0	0	0	0	0	0	0	1	0	0	0	0	0	0	0	0	0	0	0	0	0	0
21	4	2	0	1	2	91.8	3	0	2	1	0	1	0	2	0	3	10	12	8		30	1	42	43	69.77	0	17	2	1	2	1	1	0	0	0	0	0	0	0	0	0	0	0	0	0	0	0	0	0
22	11	2	1	1	2	10.8	2	0	2	1	0	0	0	0	0	1	50				50	43	47	90	55.56	0	6	0	0	0	0	0	0	0	0	0	0	0	0	0	0	0	0	0	0	0	0	0	0
23	4	2	1	1	2	10.4	2	0	2	2	0	1	0	0	0	2	18	19			37	34	19	53	69.81	0	8	3	1	0	0	1	0	0	0	0	0	0	0	0	0	0	0	0	0	0	0	0	0
24	2	2	0	0	2	4.3	1	1	1	1	0	0	0	0	0	1	6				6	4	37	41	14.63	0	5	0	0	0	0	1	0	0	0	0	0	0	0	0	0	0	0	0	0	1	0	0	0
25	3	2	1	0	1	29	2	1	2	0	0	1	0	0	0	1	4				4	1	39	40	10	0	1	1	1	1	1	1	0	0	0	0	0	0	0	0	0	0	0	0	0	0	0	0	0
26	12	2	0	1	2	13.3	2	1	1	1	0	0	0	0	0	3	7	11	31		49	1	54	55	89.09	0	16	0	0	0	0	1	0	0	3	0	0	0	0	0	0	0	0	0	0	0	0	0	0
27	13	3	0	1	2	1.8	1	1	2	0	0	1	0	4	0	3	0	18	17	11	35	42	36	78	44.87	0	16	0	0	0	0	1	0	1	0	0	0	0	0	0	0	0	0	0	0	0	0	0	0
28	5	2	1	0	2	4.2	1	1	2	0	0	0	0	0	0	2	1	2			3	13	37	50	6	0	11	0	0	0	0	0	0	0	0	0	0	0	0	0	0	0	0	0	0	0	0	0	0
29	4	2	0	1	1	177.6	4	1	1	0	0	0	0	0	0	2	7	10			17	2	39	41	41.46	0	18	2	1	2	1	1	0	0	0	0	0	0	0	0	0	0	0	0	0	0	0	0	0
30	6	2	1	0	2	3.4	1	1	2	0	0	1	1	1	1	4	19	7	15	8	49	60	33	93	52.69	0	9	0	0	0	0	0	0	0	0	0	0	0	0	0	0	0	0	0	0	0	0	0	0
31	1	1	0	1	2	324	4	1	2	0	0	2	1	3	1	2	12	14			26	1	42	43	60.47	1	18	10	1	6	1	1	0	0	0	0	0	0	0	0	0	0	0	0	0	0	0	0	1
32	8	2	0	1	2	2.5	1	1	1	2	0	2	0	0	0	2	22	4			26	6	25	31	83.87	0	18	2	1	1	1	1	0	0	0	0	0	0	0	0	0	0	0	0	0	0	0	0	0
33	6	2	1	1	2	18.4	2	1	2	0	0	0	0	0	0	1	2				2	1	4	5	40	0	1	0	0	0	0	0	0	0	0	0	0	0	0	0	0	0	0	0	0	0	0	0	0
34	11	2	0	1	2	3.6	1	1	2	0	0	2	0	0	0	2	7	14			21	3	35	38	55.26	0	1	0	0	0	0	0	0	0	0	0	0	0	0	0	0	0	0	0	0	0	0	0	0
35	6	2	0	0	2	3.4	1	1	2	0	0	0	0	2	0	2	32	21			37	3	41	44	84.09	0	9	0	0	0	0	0	0	0	0	0	0	0	0	0	0	0	0	0	0	0	0	0	0
36	7	2	0	0	2	6.2	1	1	2	0	0	3	0	0	0	2	15	66			38	0	42	42	90.48	2	23	1	1	1	1	1	0	0	3	0	0	0	0	0	0	0	0	0	0	0	0	0	1
37	10	2	0	1	2	2.2	1	1	2	0	0	1	1	1	1	1	36				34	0	34	34	100	0	5	0	0	0	0	0	0	0	1	0	0	0	0	0	0	0	0	0	0	0	0	0	1
38	14	3	0	1	2	44.3	2	0	2	1	1	0	0	2	0	2	14	23			37	1	38	39	94.87	0	17	2	1	2	1	1	0	0	0	0	0	1	0	0	0	0	0	0	0	0	0	0	0
39	10	2	1	1	1	42.8	2	0	2	2	1	0	0	0	0	3	10	12	12		24	2	42	44	54.55	0	14	0	0	0	0	0	0	0	0	0	0	0	0	0	0	0	0	0	1	0	0	0	0
40	14	3	0	1	2	2.6	1	0	2	2	1	0	0	0	0	2	0	6			6	0	33	33	18.18	0	12	3	1	3	1	1	0	0	0	0	0	0	0	0	0	0	0	0	0	0	0	0	0
41	3	2	1	1	2	5.2	1	0	2	0	1	1	0	0	0	2	9				9	5	10	15	60	0	3	0	0	0	0	1	0	0	0	0	1	0	0	0	0	0	0	0	0	0	0	0	0
42	7	2	0	1	1	203	4	0	1	0	0	1	0	0	0	1	15				15	1	37	38	39.47	0	21	2	1	2	1	1	1	0	0	0	0	0	0	0	0	0	0	0	0	0	0	0	0
43	0	1	0	1	2	20.2	2	0	2	0	0	0	0	0	0	3	4	6	10		20	2	32	34	58.82	1	7	3	1	3	1	1	0	0	0	0	0	0	0	0	0	0	0	0	0	0	0	0	0
44	2	2	0	0	2	9	1	0	1	0	0	0	0	2	0	3	10	1	11		12	3	38	41	29.27	0	2	0	0	0	0	0	0	0	0	0	0	0	0	0	0	0	0	0	0	0	0	0	0
45	15	3	0	1	1	1.9	1	0	1	0	0	2	0	0	0	2	3	9			12	2	38	40	30	0	14	6	1	0	0	1	0	0	1	0	0	0	0	0	0	0	0	0	0	0	0	0	0
46	2	1	0	1	2	9	1	0	2	0	0	0	0	0	0	3	5	1	6		12	2	37	39	30.77	0	3	1	1	0	0	1	0	0	0	0	0	0	0	0	0	0	0	0	0	0	0	0	0
47	5	2	0	0	1	2.5	1	0	1	0	0	1	0	0	0	1	16				16	6	38	44	36.36	0	8	1	1	0	0	1	0	0	0	0	0	0	0	0	0	0	0	0	0	0	0	0	0
48	5	2	0	0	2	6.7	1	0	1	0	0	2	0	0	0	3	5	11	8		24	0	41	41	58.54	0	22	3	1	3	1	1	0	0	0	0	0	0	0	0	0	0	0	0	0	0	0	0	0
49	11	2	0	1	2	500	4	0	2	0	0	0	1	1	1	2	11	13			24	6	36	39	61.54	1	19	5	1	3	1	1	0	0	0	0	0	0	0	0	0	0	0	0	0	0	0	0	0
50	5	2	0	0	2	14.6	2	0	1	0	0	0	0	0	0	2	33	4			37	2	38	40	92.5	0	19	0	0	0	0	0	0	0	0	0	0	0	0	0	0	0	0	0	0	0	0	0	0
51	10	2	0	1	1	2.6	1	0	2	0	0	0	0	0	0	2	8	15			23	6	46	52	44.23	0	17	2	1	2	1	1	0	0	0	0	0	0	0	0	0	0	0	0	0	0	0	0	0
52	2	2	0	1	2	247	4	0	2	0	0	3	0	0	0	2	11	11			22	4	31	35	62.86	0	11	0	0	0	0	0	0	0	0	0	0	0	0	0	0	0	0	0	0	0	0	0	0
53	7	2	0	0	2	5.6	1	0	1	0	0	0	0	0	0	2	9				9	4	39	43	20.93	0	1	0	0	0	0	0	0	0	0	0	0	0	0	0	0	0	0	0	0	1	0	0	0
54	4	2	0	0	2	37.8	2	0	2	0	0	0	0	0	0	2	7	8			15	3	41	44	34.09	0	10	1	1	0	0	1	0	0	0	0	0	0	0	0	0	0	0	0	0	0	0	0	0
55	2	2	1	0	2	4.4	1	0	2	0	0	0	0	0	0	2	1	6			7	78	40	118	5.93	0	8	0	0	0	0	0	0	0	0	0	0	0	0	0	0	0	0	0	0	0	0	0	0
56	2	2	0	0	2	13.2	2	0	2	0	0	0	0	0	0	1	32				32	3	37	40	80	0	17	15	1	0	0	1	0	0	0	0	0	0	0	0	0	0	0	0	0	0	0	0	1
57	3	2	0	1	2	16.7	2	0	2	0	0	1	0	4	0	3	7	11	8		26	4	37	41	63.41	0	19	0	0	0	0	0	0	0	0	0	0	0	0	0	0	0	0	0	0	0	0	0	0
58	3	2	0	0	2	8.7	1	0	2	0	0	0	0	0	0	2	9	13			22	4	47	51	43.14	0	19	16	1	0	0	1	0	0	0	0	0	0	0	0	0	0	0	0	1	0	0	0	0
59	11	2	0	1	1	7.2	1	0	2	0	0	0	0	0	0	3	6	11	6		23	3	42	45	51.11	0	19	0	0	0	0	1	0	0	0	0	0	0	0	0	0	0	0	0	0	0	0	0	0
60	4	2	0	0	2	10.6	2	0	2	1	0	1	0	0	0	2	12	15			27	4	36	40	67.5	0	11	4	1	0	0	1	0	0	0	0	0	0	0	0	0	0	0	1	0	0	0	0	0
61	1	1	0	0	2	2.5	1	0	2	0	0	0	0	4	0	2	3	54			57	0	68	68	83.82	0	7	0	0	0	0	0	0	0	0	0	0	0	0	0	0	0	0	0	0	0	0	0	0
62	4	2	1	1	1	16.2	2	0	2	0	0	3	1	3	1	2	24	43			48	1	51	52	92.31	0	20	0	0	0	0	0	0	0	0	0	0	0	0	0	0	0	0	0	0	0	0	0	0
63	15	3	1	1	2	5.9	1	0	2	0	0	2	0	2	0	3	14	11	9		34	5	46	51	66.67	0	12	0	0	0	0	0	1	0	1	0	0	0	0	0	0	0	0	0	0	0	0	0	0
64	14	3	0	1	2	1.3	1	0	2	0	0	3	0	0	0	1	4				4	3	31	34	11.76	0	4	0	0	0	0	1	0	0	0	0	0	0	0	0	0	0	0	0	0	0	0	0	0
65	2	2	1	1	2	4.4	1	0	1	0	0	2	1	1	1	1	42				42	4	39	43	97.67	0	17	2	1	2	1	1	0	0	0	0	0	0	0	0	0	0	0	0	0	0	0	0	0
66	4	2	0	0	2	8.8	1	0	2	0	0	0	0	0	0	1	3				3	0	33	33	9.09	0	1	0	0	0	0	0	0	0	0	0	0	0	0	0	0	0	0	0	0	0	0	0	0
67	3	2	0	1	2	8.7	1	0	2	1	0	0	0	0	0	1	8				8	2	36	38	21.05	0	1	1	1	0	0	1	0	0	0	0	0	0	0	0	0	0	0	0	0	0	0	0	0
68	11	2	0	1	1	401.5	4	0	2	0	0	0	1	1	1	4	14	5	1	13	33	0	53	53	62.26	0	17	1	1	1	1	1	0	0	0	0	0	0	0	0	1	0	0	0	0	0	0	0	0
69	10	2	1	1	2	28.1	2	0	1	0	0	0	0	0	0	3	7	6	13		26	2	42	44	59.09	1	17	9	1	7	1	1	0	0	0	0	0	0	0	0	0	0	0	0	0	0	0	0	0
70	4	2	0	0	2	4.5	1	0	2	0	0	3	0	0	0	1	9				9	1	36	37	24.32	0	17	0	0	0	0	0	0	0	0	0	0	0	0	0	0	0	0	0	0	0	0	0	0
71	10	2	0	0	1	13.3	2	0	2	0	0	0	0	0	0	2	12	14			26	1	38	39	66.67	0	15	0	0	0	0	0	0	0	0	0	0	0	0	0	0	0	0	0	0	0	0	0	0
72	14	3	0	1	2	97	3	0	2	0	0	0	1	1	1	2	18				18	1	38	39	46.15	0	18	0	0	0	0	0	0	0	0	0	0	0	0	0	0	0	0	0	0	0	0	0	0
73	14	3	0	1	1	45.1	2	0	1	0	0	1	0	0	0	2	0	2			2	2	34	36	5.56	0	4	2	1	2	1	1	0	0	0	0	0	0	0	0	0	0	0	0	0	0	0	0	0
74	14	3	0	1	1	19.2	2	0	2	0	0	2	0	0	0	3	2	11	10		23	12	31	43	53.49	0	9	1	1	1	1	1	0	0	0	0	0	0	0	0	0	0	0	0	0	0	0	0	0
75	15	3	0	1	2	16.5	2	0	2	0	0	2	1	3	1	2	9	35			44	23	31	54	81.48	0	1	0	0	0	0	0	0	0	0	0	0	0	0	0	0	0	0	0	0	0	0	0	0
76	17	3	0	1	2	1.7	1	0	1	0	0	0	0	0	0	2	1	2			3	11	35	46	6.52	0	2	1	1	1	1	1	0	0	0	0	0	0	0	0	0	0	0	0	0	0	0	0	0
77	13	3	0	1	2	3.3	1	0	2	0	0	2	0	2	0	2	15	14			29	10	43	53	54.72	0	9	1	1	0	0	1	0	0	0	0	0	0	0	0	0	0	0	0	0	0	0	0	0
78	5	2	1	0	2	1.5	1	0	2	0	0	1	0	0	0	3	25		10		35	6	42	48	72.92	0	17	0	0	0	0	0	0	0	0	0	0	0	0	0	0	0	0	0	0	0	0	0	0
79	10	2	0	1	2	93.9	3	0	1	0	0	2	0	0	0	2	5	11			16	3	36	39	41.03	0	17	11	1	0	0	1	0	0	0	0	0	0	0	0	0	0	0	0	0	0	0	0	0
80	16	3	0	1	2	1.2	1	0	2	2	0	0	0	0	0	3	8	3	5		16	207	43	48	6.4	0	2	0	0	0	0	0	0	0	0	0	0	0	0	0	0	0	0	0	1	0	0	0	0
81	7	2	0	0	2	4.8	1	0	2	0	0	3	0	0	0	2	18	10			28	5	36	41	68.29	0	14	0	0	0	0	0	0	0	0	0	0	0	0	0	0	0	0	0	0	0	0	2	0
82	4	2	1	0	2	1.8	1	0	2	0	0	0	0	0	0	4	50		1	12	33	4	40	44	75	0	15	0	0	0	0	0	0	0	0	0	1	0	0	0	0	0	0	0	0	0	0	0	0
83	2	1	1	0	2	8.8	1	0	2	0	0	2	1	1	1	2	35	8			43	7	42	49	87.76	1	17	1	1	1	1	1	0	0	1	0	0	0	0	0	0	0	0	0	0	0	0	0	0
84	11	2	1	1	2	11.2	2	0	2	0	0	0	0	0	0	3	4		14		18	4	41	45	40	0	8	0	0	0	0	0	0	0	0	0	1	0	0	0	0	0	0	0	0	0	0	0	0
85	13	3	0	1	2	4.6	1	0	2	0	0	3	0	0	0	1	10				10	2	31	33	30.3	0	4	0	0	0	0	0	0	0	1	0	0	0	0	0	0	0	0	0	0	0	0	0	0
86	9	2	1	1	2	42.6	2	0	2	0	0	3	0	2	0	2	10	19			29	5	41	46	63.04	0	12	2	1	0	0	1	0	0	0	0	0	0	0	0	0	0	0	0	0	0	0	0	0
87	12	2	0	1	1	245.8	4	0	1	0	0	0	1	1	1	1	8				8	4	41	45	17.78	0	1	0	0	0	0	0	0	0	0	0	0	0	0	0	0	0	0	0	0	0	0	0	0
88	11	2	1	1	2	2.4	1	0	2	0	0	2	0	0	0	1	20				20	12	37	49	40.82	0	16	0	0	0	0	0	0	0	0	0	0	0	0	0	0	0	0	0	0	0	0	0	0
89	6	2	0	1	2	12.9	2	0	2	0	0	2	0	0	0	2	8	3			11	6	34	40	27.5	0	2	0	0	0	0	0	0	0	1	0	0	0	0	0	0	0	0	0	0	0	0	0	0
90	8	2	0	0	2	4.3	1	0	2	0	0	3	0	0	0	1	25				25	22	37	59	42.37	0	2	0	0	0	0	0	0	0	0	0	0	0	0	0	0	0	0	0	0	0	0	0	0
91	11	2	0	1	2	4.7	1	0	2	0	0	0	0	0	0	2	11	6			17	5	34	39	43.59	0	19	0	0	0	0	0	0	0	0	0	0	0	0	0	0	0	0	0	0	0	0	0	0
92	1	1	0	1	2	211	4	0	1	0	0	0	1	1	1	3	17	11	46		29	1	41	42	69.05	1	21	3	1	1	1	1	0	0	0	0	0	0	0	0	0	0	0	0	0	0	0	0	0
93	12	3	0	1	2	4.7	1	0	2	0	0	0	0	0	0	1	2				2	6	38	41	4.88	0	16	0	0	0	0	0	0	0	0	0	0	0	0	0	0	0	0	0	0	0	0	0	0
94	8	2	0	1	1	415	4	0	2	0	0	2	1	1	1	2	8	2			10	1	29	30	33.33	0	4	0	0	0	0	0	0	0	0	0	0	0	0	0	0	0	0	0	0	0	0	0	0
95	15	3	0	1	1	21.5	2	0	2	0	0	0	0	0	0	2	9	6			15	3	39	42	35.71	0	4	1	1	0	0	1	0	0	0	0	0	0	0	0	0	0	0	0	0	0	0	0	0
96	4	2	0	1	1	60.1	3	0	1	0	0	1	0	0	0	2	13	6			19	0	42	42	45.24	0	14	0	0	0	0	1	0	0	0	0	0	0	0	0	0	0	0	0	0	0	0	0	0
97	13	3	0	1	1	64.1	3	0	2	0	0	2	1	3	1	2	26	25			36	4	38	42	85.71	0	17	0	0	0	0	0	0	0	0	0	0	0	0	0	0	0	0	0	0	0	0	0	0
98	8	2	1	0	2	18.9	2	0	2	0	0	0	0	0	0	2	2	16			18	0	47	47	38.3	0	5	4	1	1	1	1	0	0	0	0	0	0	0	0	0	0	0	0	0	0	0	0	0
99	15	3	0	1	3	3.8	1	0	2	0	0	1	0	0	0	2	8	11			19	2	35	37	51.35	0	8	0	0	0	0	0	0	0	0	0	0	0	0	0	0	0	0	0	0	1	0	0	0
100	14	3	0	1	2	2.8	1	0	2	2	0	0	0	0	0	1	7				7	5	43	48	14.58	0	2	0	0	0	0	0	0	0	0	0	0	0	0	0	0	0	0	0	0	0	0	0	0
101	3	2	1	1	1	104.6	4	0	1	0	0	3	0	0	0	3	13		8		21	0	34	34	61.76	0	17	0	0	0	0	0	1	0	0	0	0	0	0	0	0	0	0	0	1	0	0	0	0
102	7	2	1	1	1	59.8	3	0	2	0	0	0	0	0	0	1	2				2	1	39	40	5	0	1	0	0	0	0	0	0	0	0	0	0	0	0	0	0	0	0	0	0	0	0	0	0
103	9	2	0	0	2	15.4	2	0	2	2	0	0	0	0	0	3	5		11		16	1	39	40	40	0	4	2	1	2	1	1	0	0	0	0	1	0	0	0	0	0	0	0	0	0	0	0	0
104	5	2	0	1	1	25.4	2	0	2	2	0	0	0	2	0	3	6	12	14		32	3	39	42	76.19	1	11	2	1	2	1	1	0	0	0	0	0	0	0	0	0	0	0	0	0	0	0	0	0
105	11	2	0	1	2	19.2	2	0	2	2	0	1	0	0	0	1	13				13	5	46	51	25.49	0	4	3	1	3	1	1	0	0	0	0	0	0	0	0	0	0	0	0	0	0	0	0	0
106	11	2	1	1	2	9.6	1	0	2	0	0	0	0	2	0	2	7	27			34	4	49	53	64.15	0	3	0	0	0	0	0	0	0	0	0	0	0	0	0	0	0	0	0	0	0	0	0	0
107	2	2	0	0	2	4.1	1	0	2	2	0	0	0	0	0	3	30	1	11		42	6	69	75	56	0	8	0	0	0	0	0	0	0	0	0	0	0	0	0	0	0	0	0	0	0	0	0	0
108	5	2	0	1	2	3.4	1	0	2	0	0	2	0	0	0	2	6	3			9	5	39	44	20.45	0	1	0	0	0	0	0	0	0	0	0	0	0	0	0	0	0	0	0	0	0	0	0	0
109	10	2	0	1	2	1.6	1	0	1	0	0	0	0	0	0	2	10	7			17	5	46	51	33.33	1	17	1	1	1	1	1	0	0	0	0	0	0	0	0	0	0	0	0	0	0	0	0	0
110	2	1	0	0	2	5	1	0	2	0	0	0	0	0	0	1	11				11	1	30	31	35.48	0	17	1	1	1	1	1	0	0	0	0	0	0	0	0	0	0	0	0	0	0	0	0	0
111	2	2	0	0	2	8.1	1	0	2	0	0	0	0	0	0	1	5				5	3	38	42	11.9	0	1	0	0	0	0	0	0	0	0	0	0	0	0	0	0	0	0	0	0	0	0	0	0
112	2	2	0	1	2	1.1	1	0	2	0	0	0	0	0	0	1	18				18	11	38	49	36.73	0	16	13	1	0	0	1	0	0	0	0	0	0	0	0	0	0	0	0	0	0	0	0	0
113	7	2	0	0	2	4.9	1	0	1	0	0	0	0	0	0	2	4	11			15	2	32	51	29.41	0	7	2	1	1	1	1	0	0	0	0	0	0	0	0	0	1	0	0	0	0	0	0	0
114	9	2	1	1	2	179	4	0	1	0	0	0	1	1	1	2	15				15	0	38	38	39.47	0	14	0	0	0	0	0	0	1	0	0	0	0	0	0	0	0	0	0	0	0	0	0	0
115	11	2	1	1	2	5.4	1	0	2	0	0	1	1	1	1	1	57				47	18	29	47	100	0	15	2	1	0	0	1	0	0	1	0	0	0	0	0	0	0	0	0	0	0	0	0	0
116	2	1	0	1	2	91.1	3	0	2	0	0	0	0	0	0	2	15	4			17	8	37	45	37.78	0	5	1	1	0	0	1	0	0	0	0	0	0	0	0	0	0	0	0	1	0	0	0	0
117	14	3	0	1	2	68.2	3	0	2	0	0	1	0	0	0	1	9				9	3	38	41	21.95	0	1	0	0	0	0	0	0	0	0	0	0	0	0	0	0	0	0	0	0	0	0	0	0
118	6	2	0	0	1	25.9	2	0	2	0	0	0	0	0	0	4	10	1	2	5	18	1	42	43	41.86	0	11	2	1	1	1	1	0	0	0	0	0	0	0	0	0	0	0	0	0	0	0	0	0
119	10	2	0	1	2	4.3	1	0	2	0	0	0	0	0	0	1	17				17	13	35	48	35.42	0	2	0	0	0	0	0	0	0	0	0	0	0	0	0	0	0	0	0	0	0	0	0	0
120	7	2	0	0	2	24.1	2	0	2	2	0	3	0	0	0	2	0	13			17	0	39	39	43.59	0	4	1	1	0	0	1	0	0	0	0	0	0	0	0	0	0	0	0	0	0	0	0	0
121	12	2	1	1	2	14.3	2	0	1	2	0	0	0	0	0	1	6				6	1	38	39	15.38	0	2	1	1	1	1	1	0	0	0	0	0	0	0	0	0	0	0	0	0	0	0	0	0
122	4	2	0	0	2	14.5	2	0	2	2	0	2	0	2	0	2	9	29			38	5	40	45	84.44	0	14	3	1	1	1	1	0	0	0	0	0	0	0	0	0	0	0	0	0	0	0	0	0
123	4	2	0	0	2	6.1	1	0	2	0	0	0	0	0	0	1	6				6	2	43	45	13.33	0	1	0	0	0	0	0	0	0	0	0	0	0	0	0	0	0	0	0	0	0	0	0	0
124	2	2	1	0	2	2.6	1	0	2	0	0	1	1	1	1	1	3				3	2	39	41	7.32	0	1	1	1	1	1	1	1	0	0	0	0	0	0	0	0	0	0	0	0	0	0	0	0
125	2	1	0	0	2	21.7	2	0	2	1	0	0	0	0	0	2	6	9			15	5	40	45	33.33	0	6	0	0	0	0	0	0	0	0	0	0	0	0	0	0	0	0	0	0	0	0	0	0
126	3	2	0	0	2	3.8	1	0	2	0	0	0	0	0	0	3	4		5		9	2	41	43	20.93	0	2	2	1	1	1	1	0	0	0	0	0	0	0	0	0	0	0	0	0	0	0	0	0
127	5	2	0	0	2	23.5	2	0	2	0	0	1	0	0	0	2	7				7	2	40	42	16.67	0	1	0	0	0	0	0	0	0	0	0	1	0	0	0	0	0	0	0	0	0	0	0	0
128	4	2	0	0	2	3.3	1	0	2	0	0	1	0	0	0	2	25	8			33	14	28	42	78.57	0	16	2	1	2	1	1	0	1	0	0	0	0	0	0	0	0	0	0	0	0	0	0	0
129	10	2	1	1	2	5.8	1	0	2	0	0	3	0	0	0	3	11	4	6		21	6	42	48	43.75	0	5	1	1	1	1	1	0	0	0	0	0	0	0	0	0	0	1	0	0	0	0	0	0
130	10	2	0	1	1	42.9	2	0	1	0	0	0	0	0	0	1	6				6	3	27	30	20	0	2	0	0	0	0	1	0	0	0	0	0	0	0	0	0	0	0	0	0	0	0	0	0
131	14	3	0	1	2	44.6	2	0	1	0	0	0	0	0	0	1	6				6	2	37	39	15.38	0	2	0	0	0	0	0	0	0	0	0	0	0	0	0	0	0	0	0	0	0	0	0	0
132	5	2	0	0	2	3.6	1	0	2	0	0	2	0	0	0	2	12	7			19	6	37	43	44.19	0	12	0	0	0	0	0	0	0	0	0	0	0	0	0	0	0	0	0	0	0	0	0	0
133	3	2	0	0	1	11.2	2	0	1	0	0	3	0	0	0	4	16			6	22	12	36	48	45.83	0	24	9	1	1	1	1	0	0	0	0	0	0	0	0	0	0	0	0	0	0	0	0	0
134	1	1	0	1	2	539	4	0	2	0	0	1	1	1	1	2	17	59			37	8	40	48	77.08	0	21	5	1	3	1	1	0	0	0	0	0	0	0	0	0	0	0	0	0	0	0	0	0
135	11	2	0	1	2	14.9	2	0	1	1	0	0	0	0	0	1	21				21	3	37	40	52.5	0	17	0	0	0	0	0	0	0	0	0	0	0	0	0	0	0	0	0	0	0	0	0	0
136	11	2	0	1	1	146	4	0	1	1	0	0	1	1	1	1	9				9	5	37	42	21.43	0	1	0	0	0	0	0	0	0	0	0	0	0	0	0	0	0	0	0	0	0	0	0	0
137	7	2	0	1	2	134	4	0	2	0	0	2	1	1	1	2	10	7			17	3	42	45	37.78	0	2	1	1	0	0	1	0	0	0	0	0	0	0	0	0	0	0	0	0	0	0	0	1
138	4	2	0	0	1	5.3	1	0	2	0	0	1	0	0	0	3	4				4	3	40	43	9.3	0	10	1	1	1	1	1	0	1	0	0	0	0	0	0	0	0	1	0	0	0	0	0	0
139	7	2	1	0	2	8.6	1	0	1	0	0	1	0	0	0	1	6				6	2	37	39	15.38	0	2	0	0	0	0	0	0	0	0	0	0	0	0	0	0	0	0	0	0	0	0	0	0
140	4	2	0	0	2	20.1	2	0	2	0	0	0	0	0	0	2	9	1			10	6	27	33	30.3	0	2	0	0	0	0	0	0	0	1	0	0	0	0	0	0	0	0	0	0	0	0	0	0
141	4	2	0	1	2	864	4	0	1	1	0	1	1	1	1	1	150				29	5	24	29	100	4	21	4	1	1	1	1	0	0	0	0	0	0	0	0	0	0	0	0	0	0	0	0	1
142	7	2	0	0	2	1.8	1	0	1	0	0	1	0	0	0	1	7				7	4	37	41	17.07	0	16	15	1	0	0	1	0	0	0	0	0	0	0	0	0	0	0	0	0	0	0	0	0
143	16	3	0	1	2	29.1	2	0	2	0	0	2	0	0	0	3	7	6	19		32	4	44	48	66.67	1	21	2	1	2	1	1	0	0	0	0	0	0	0	0	0	0	0	0	0	0	0	0	0
144	5	2	0	0	2	8.5	1	0	1	1	0	0	0	0	0	1	2				2	1	54	55	3.64	0	1	0	0	0	0	0	0	0	0	0	0	0	0	0	0	0	0	0	0	0	0	0	0
145	6	2	1	0	2	5	1	0	2	0	0	0	0	0	0	1	8				8	3	43	46	17.39	0	16	0	0	0	0	0	0	0	0	0	0	0	0	0	0	0	0	0	0	0	0	0	0
146	5	2	0	1	2	50	3	0	2	0	0	2	0	0	0	2	13	1			14	0	34	34	41.18	0	5	1	1	0	0	1	0	1	0	0	0	0	0	0	0	0	0	0	0	0	0	0	0
147	13	3	0	1	2	29.3	2	0	1	0	0	2	0	0	0	1	22				22	4	37	41	53.66	0	13	0	0	0	0	0	0	0	0	0	0	0	0	0	0	0	0	0	0	0	0	0	0
148	3	2	0	0	2	5.2	1	0	2	0	0	2	0	2	0	3	7	8	11		26	3	37	40	65	0	14	1	1	1	1	1	0	0	0	0	0	0	0	0	0	0	0	0	0	0	0	0	0
149	7	2	1	0	2	1.9	1	0	1	0	0	1	0	0	0	1	0				0	7	34	41	0	0	1	0	0	0	0	0	0	0	0	0	0	0	0	0	0	0	0	0	0	0	0	0	0
150	3	2	0	1	1	440	4	0	2	0	0	2	1	1	1	1	7				7	2	30	32	21.88	0	16	0	0	0	0	0	0	0	0	0	0	0	0	0	0	0	0	0	0	0	0	0	0
151	3	2	1	0	2	4.2	1	0	2	0	0	0	0	0	0	3	11	13	14		38	6	39	45	84.44	0	19	1	1	1	1	1	0	0	0	0	0	0	0	0	0	0	0	0	0	0	0	0	0
152	1	1	0	0	2	2.9	1	0	2	1	0	2	0	0	0	2	3	31			34	2	33	35	97.14	0	13	3	1	1	1	1	0	0	0	0	0	0	0	0	0	0	0	0	0	0	0	0	0
153	12	2	0	1	2	82	3	0	2	1	0	0	0	0	0	3	9	4	8		21	0	37	37	56.76	0	15	0	0	0	0	0	0	0	1	0	0	0	0	0	0	0	0	0	0	0	0	0	0
154	14	3	0	1	1	19.9	2	0	2	2	0	0	0	0	0	1	9				9	3	38	41	21.95	0	2	0	0	0	0	0	0	0	0	0	0	0	0	0	0	0	0	0	0	0	0	0	0
155	8	2	1	0	2	1.8	1	0	2	2	0	0	0	0	0	2	9	11			20	4	37	41	48.78	0	5	0	0	0	0	0	0	0	0	0	0	0	0	0	0	0	0	0	0	0	0	0	0
156	4	2	0	1	2	157.5	4	0	2	0	0	1	0	0	0	1	12				12	3	37	40	30	0	5	0	0	0	0	0	0	0	0	0	0	0	0	0	0	0	0	0	0	0	0	0	0
157	3	2	0	1	1	78.3	3	0	1	0	0	0	0	0	0	1	35				35	2	33	35	100	0	18	4	1	0	0	1	0	0	0	0	0	0	0	0	0	0	0	0	0	0	0	0	0
158	2	1	0	1	2	67.4	3	0	2	0	0	0	0	0	0	3	6	7	10		23	5	36	41	56.1	0	11	4	1	3	1	1	0	0	0	0	0	0	0	0	0	0	0	0	0	0	0	0	0
159	9	2	0	0	1	12.6	2	0	2	0	0	0	0	0	0	1	8				8	4	35	39	20.51	0	1	0	0	0	0	0	0	0	0	0	0	0	0	0	0	0	0	0	0	0	0	0	0
160	0	1	0	1	1	487.9	4	0	1	0	0	1	1	1	1	3	13	3	11		27	4	44	48	56.25	1	18	3	1	3	1	1	0	0	0	0	0	0	0	0	0	0	0	0	0	0	0	0	0
161	4	2	0	0	1	19.9	2	0	1	0	0	0	0	0	0	2	10	14			24	3	41	44	54.55	0	3	0	0	0	0	0	0	0	0	0	0	0	0	0	0	0	0	0	0	0	0	0	0
162	6	2	0	0	2	2.1	1	0	2	2	0	1	0	0	0	1	3				3	1	41	42	7.14	0	2	0	0	0	0	0	0	0	0	0	1	0	0	0	0	0	0	0	0	0	0	0	0
163	16	3	1	1	2	34	2	0	2	0	0	0	1	1	1	1	17				17	5	35	40	42.5	0	6	1	1	1	1	1	0	0	0	0	0	0	0	0	0	0	0	0	0	0	0	0	0
164	7	2	0	1	1	5.1	1	0	2	0	0	0	0	0	0	2	3	1			4	2	37	39	10.26	0	4	1	1	0	0	1	1	0	0	0	0	0	0	0	0	0	0	0	0	0	0	0	0
165	8	2	0	0	2	4.1	1	0	2	0	0	0	0	0	0	1	8				8	1	40	41	19.51	0	1	0	0	0	0	0	0	0	0	0	0	0	0	0	0	0	0	0	0	1	0	0	0
166	9	2	0	0	3	4.3	1	0	2	0	0	0	0	0	0	1	9				9	8	34	42	21.43	0	1	0	0	0	0	0	0	0	0	0	0	0	0	0	0	0	0	0	0	0	0	0	0
167	5	2	0	1	2	13.9	2	0	2	1	0	0	0	0	0	3	1		9		10	14	39	53	18.87	0	20	0	0	0	0	0	0	0	0	0	0	0	0	0	0	0	0	0	0	0	0	0	0
168	3	2	0	1	2	80.1	3	0	2	2	0	3	0	0	0	1	6				6	3	25	38	15.79	0	6	1	1	1	1	1	0	0	0	0	0	0	0	0	0	0	0	0	0	0	0	0	0
169	10	2	0	1	2	8.8	1	0	2	0	0	2	0	0	0	1	6				6	2	34	36	16.67	0	3	0	0	0	0	0	0	0	0	0	0	0	0	0	0	0	0	0	0	0	0	0	0
170	16	3	0	1	2	14.6	2	0	1	0	0	2	0	0	0	2	7				7	2	40	42	16.67	0	1	0	0	0	0	0	1	0	0	0	1	0	0	0	0	0	0	0	0	0	0	0	0
171	12	2	0	1	2	10.1	2	0	2	0	0	0	0	0	0	1	8				8	4	41	45	17.78	0	1	0	0	0	0	0	0	0	0	0	0	0	0	0	0	0	0	0	0	0	0	0	0
172	9	2	0	1	2	5	1	1	2	0	0	3	0	0	0	1	18				18	3	33	36	50	0	16	0	0	0	0	0	0	0	0	0	0	0	0	0	0	0	0	0	0	0	0	0	0
173	8	2	0	0	2	4.5	1	0	2	0	0	1	0	0	0	2	24	4			28	23	38	61	45.9	0	4	2	1	2	1	1	0	0	1	0	0	0	0	0	0	0	0	0	0	0	0	0	0
174	13	3	0	1	1	6.4	1	0	1	0	0	0	0	0	0	2	19	10			29	11	37	48	60.42	0	10	0	0	0	0	0	0	0	0	0	0	0	0	0	0	0	1	0	1	0	0	0	0
175	11	2	0	1	2	267.5	4	0	2	0	0	1	1	1	1	2	21	13			34	1	40	41	82.93	0	22	0	0	0	0	0	0	0	1	0	0	0	0	0	0	0	0	0	0	0	0	0	0
176	9	2	0	1	1	200	4	0	2	0	0	0	1	1	1	2	6	3			9	1	42	43	20.93	0	3	0	0	0	0	0	0	0	1	0	0	0	0	0	0	0	0	0	0	0	0	0	0
177	11	2	0	1	2	19.7	2	0	2	1	0	3	0	2	0	2	18	78			20	3	22	25	80	0	8	0	0	0	0	0	0	0	0	0	0	0	0	0	0	0	0	0	0	0	0	0	0
178	3	2	0	0	2	2.3	1	0	2	0	0	2	0	0	0	1	17				17	2	40	42	40.48	0	14	0	0	0	0	0	0	0	1	0	0	0	0	0	0	0	0	0	0	0	0	0	0
179	6	2	0	0	2	2.8	1	0	1	0	0	1	0	0	0	1	13				13	3	62	65	20	0	6	0	0	0	0	0	0	0	1	0	0	0	0	0	0	0	0	0	0	0	0	0	0
180	11	2	0	1	2	11.2	2	0	1	0	0	2	0	0	0	1	7				7	2	37	39	17.95	0	1	1	1	1	1	1	0	0	0	0	0	0	0	0	0	0	0	0	0	0	0	0	0
181	5	2	1	1	1	181.9	4	0	2	0	0	0	0	0	0	2	16	1			17	2	34	36	47.22	1	16	3	1	2	1	1	0	0	0	0	0	0	0	0	0	0	0	0	0	0	0	0	0
[truncated: 114 more columns]
