# Supplementary material for: Incidence, severity, and preventability of adverse events during the induction of patients with acute lymphoblastic leukemia in a tertiary care pediatric hospital in Mexico
Source: PLoS One. 2022 Mar 24;17(3):e0265450. doi: 10.1371/journal.pone.0265450 (PMC8947076; doi:10.1371/journal.pone.0265450)
Supplement: S2 Dataset — (XLSX) [file pone.0265450.s012.xlsx]

## Sheet: S2_Dataset
ID	days to adverse event	Week	duration (days)	associated AEs (sequence)	Adverse drug reaction (CTCAE v5)	Infection	Organic class	Cause (associated)	Cause (associated)_AGREGATION	Origen: 1=hospital, 2=community	AE type: 1=drug, 2=hospital care, 3=medical procedure	AE type (specific): 1=ADR, 2=ADE related to ME, 3=long hospital stay, 4=catheter infection, 5=surgical wound, 6=other, 7=lumbar puncture, 8= catheter insertion.	chemotherapy overdosing: 0=without error, 1= overdosing 10-24.9%, 2= overdosing 25-49.5%, 3= overdosing >=50%	Naranjo Scale: 1=definite, 2=probable, 3=possible, 4=Unlikely / doubtful	required treatment [dichotomous]: 0=no, 1=yes	hospital readmission [dichotomous]: 0=no, 1=yes	prolonged hospitalization [dichotomous]: 0=no, 1=yes	required surgery [dichotomous]: 0=no, 1=yes	death [dichotomous]: 0=no, 1=yes	Severity: 1=mild, 2=moderate, 3=severe, 4=life-threatening, 5= death	Preventability: 1= preventable, 2=ameliorable, 3=non-preventable, 4=non-evaluable.
73	25	4	1		Abdominal infection	1	Gastrointestinal disorders	Combinations of antineoplastic agents	Antineoplastic agents - L01	0	1	1	0	3	1	0	0	0	0	1	3
158	26	4	11		Abdominal infection	1	Gastrointestinal disorders	Combinations of antineoplastic agents	Antineoplastic agents - L01	0	1	1	0	3	1	1	1	0	0	3	3
171	27	4	1		Abdominal infection	1	Infections and infestations	Vincristine	Antineoplastic agents - L01	0	1	1	0	3	1	0	0	0	0	2	4
255	34	5			Abdominal infection	1	Gastrointestinal disorders	Vincristine	Antineoplastic agents - L01	0	1	1	0	3	1	0	0	0	0	1	3
273	33	5	8		Abdominal infection	1	Infections and infestations	Vincristine	Antineoplastic agents - L01	0	1	1	0	3	1	1	1	0	0	3	4
226	28	4	1		Abdominal infection	1	Gastrointestinal disorders	Combinations of antineoplastic agents	Antineoplastic agents - L01	1	1	1	1	3	1	0	1	0	0	3	3
153	33	5	1		Abdominal pain	0	Gastrointestinal disorders	Combinations of antineoplastic agents	Antineoplastic agents - L01	0	1	1	0	3	1	0	0	0	0	1	4
199	23	4	1		Abdominal pain	0	Gastrointestinal disorders	Combinations of antineoplastic agents	Antineoplastic agents - L01	0	1	1	0	3	1	0	0	0	0	1	4
266	31	5	1		Abdominal pain	0	Gastrointestinal disorders	Combinations of antineoplastic agents	Antineoplastic agents - L01	0	1	1	0	3	1	0	0	0	0	1	4
293	31	5	1		Abdominal pain	0	Gastrointestinal disorders	Combinations of antineoplastic agents	Antineoplastic agents - L01	0	1	1	0	3	1	0	0	0	0	1	4
399	69	10	2		Abdominal pain	0	Gastrointestinal disorders	Combinations of antineoplastic agents	Antineoplastic agents - L01	0	1	1	0	3	1	0	0	0	0	1	4
2	13	2	1		Allergic reaction	0	Immune system disorders	Amphotericyn B (lipid complex)	Atimycotics for systemic use - J02	1	1	1	0	2	1	0	0	0	0	2	3
17	38	6	9		Allergic reaction	0	Immune system disorders	Paquete eritrocitario	Blood substitutes and perfusion solutions - B05AX	1	1	1	0	2	1	0	1	0	0	2	3
33	32	5	19		Allergic reaction	0	Immune system disorders	Combinations of antineoplastic agents	Antineoplastic agents - L01	1	1	1	0	3	1	0	1	0	0	3	3
39	0	1	1		Allergic reaction	0	Immune system disorders	Paquete plaquetario	Blood substitutes and perfusion solutions - B05AX	1	1	1	0	2	1	0	0	0	0	2	3
44	49	7	3		Allergic reaction	0	Immune system disorders	Asparaginase	Antineoplastic agents - L01	1	1	1	0	2	1	0	1	0	0	3	3
45	53	8	10		Allergic reaction	0	Immune system disorders	Asparaginase	Antineoplastic agents - L01	1	1	1	0	1	1	0	1	0	0	3	3
81	20	3	1		Allergic reaction	0	Immune system disorders	Antibiotic (Cefotaxime)	Atibacterials for systemic use - J01	1	1	1	0	2	1	0	1	0	0	4	3
85	1	1	1		Allergic reaction	0	Immune system disorders	Paquete eritrocitario	Blood substitutes and perfusion solutions - B05AX	1	1	1	0	2	1	0	0	0	0	2	3
100	57	9	3		Allergic reaction	0	Immune system disorders	Asparaginase	Antineoplastic agents - L01	0	1	1	0	3	1	0	0	0	0	1	3
122	0	1	2		Allergic reaction	0	Immune system disorders	Antibiotic (Vancomicyn)	Atibacterials for systemic use - J01	1	1	1	0	2	1	0	0	0	0	2	3
157	0	1	5		Allergic reaction	0	Immune system disorders	Paquete eritrocitario	Blood substitutes and perfusion solutions - B05AX	1	1	1	0	2	1	0	1	0	0	4	3
165	30	5	1		Allergic reaction	0	Immune system disorders	Paquete eritrocitario	Blood substitutes and perfusion solutions - B05AX	1	1	1	0	2	1	0	0	0	0	2	3
173	4	1	1		Allergic reaction	0	Immune system disorders	Paquete plaquetario	Blood substitutes and perfusion solutions - B05AX	1	1	1	0	2	1	0	0	0	0	2	3
174	13	2	24		Allergic reaction	0	Immune system disorders	Antibiotic (Vancomicyn)	Atibacterials for systemic use - J01	1	1	1	0	2	1	0	0	0	0	2	3
198	30	5	1		Allergic reaction	0	Immune system disorders	Antibiotic (Vancomicyn o Piperaciclina-Tazobactam o Imatinib)	Atibacterials for systemic use - J01	1	1	1	0	2	1	0	0	0	0	1	3
202	0	1	1		Allergic reaction	0	Immune system disorders	Paracetamol	Analgesics - N02	1	1	1	0	2	1	0	0	0	0	2	3
214	4	1	1		Allergic reaction	0	Immune system disorders	Paquete plaquetario	Blood substitutes and perfusion solutions - B05AX	1	1	1	0	2	1	0	0	0	0	2	3
218	0	1	1		Allergic reaction	0	Immune system disorders	Paquete eritrocitario	Blood substitutes and perfusion solutions - B05AX	1	1	1	0	2	1	0	0	0	0	2	3
248	22	4	12		Allergic reaction	0	Immune system disorders	Antibiotic (Vancomicyn)	Atibacterials for systemic use - J01	1	1	1	0	2	1	0	0	0	0	2	3
250	43	7	1		Allergic reaction	0	Immune system disorders	Antibiotic (Cefepime)	Atibacterials for systemic use - J01	1	1	1	0	2	1	0	0	0	0	2	3
257	7	1			Allergic reaction	0	Immune system disorders	Antibiotic (Vancomicyn)	Atibacterials for systemic use - J01	1	1	1	0	2	1	0	0	0	0	2	3
328	16	2	1		Allergic reaction	0	Immune system disorders	Antibiotic (Cefepime)	Atibacterials for systemic use - J01	1	1	1	0	2	1	0	0	0	0	2	3
352	0	1	1		Allergic reaction	0	Immune system disorders	Paquete eritrocitario	Blood substitutes and perfusion solutions - B05AX	1	1	1	0	2	1	0	0	0	0	2	3
205	27	4	1		Allergic reaction	0	Immune system disorders	Paracetamol	Analgesics - N02	1	1	2	0	1	1	0	0	0	0	2	1
206	37	6	1		Allergic reaction	0	Immune system disorders	Paracetamol	Analgesics - N02	1	1	2	0	1	1	0	0	0	0	2	1
162	44	7	11		Anal fistula	1	Gastrointestinal disorders	Combinations of antineoplastic agents	Antineoplastic agents - L01	0	1	1	0	3	1	1	1	0	1	5	2
77	42	6	1		Anemia	0	Blood and lymphatic system disorders	Combinations of antineoplastic agents	Antineoplastic agents - L01	0	1	1	0	3	1	0	0	0	0	1	4
209	36	6	1		Anemia	0	Blood and lymphatic system disorders	Asparaginase	Antineoplastic agents - L01	0	1	1	0	3	1	0	0	0	0	2	4
232	15	2	1		Anemia	0	Blood and lymphatic system disorders	Combinations of antineoplastic agents	Antineoplastic agents - L01	0	1	1	0	3	1	1	1	0	0	3	2
244	23	4	1		Anemia	0	Blood and lymphatic system disorders	Combinations of antineoplastic agents	Antineoplastic agents - L01	0	1	1	0	3	1	1	0	0	0	2	2
312	15	2	15		Anemia	0	Blood and lymphatic system disorders	Combinations of antineoplastic agents	Antineoplastic agents - L01	0	1	1	0	3	1	0	0	0	0	2	2
326	21	3	1		Anemia	0	Blood and lymphatic system disorders	Combinations of antineoplastic agents	Antineoplastic agents - L01	0	1	1	0	3	1	0	0	0	0	2	4
356	10	2	1		Anemia	0	Blood and lymphatic system disorders	Combinations of antineoplastic agents	Antineoplastic agents - L01	0	1	1	0	3	1	0	0	0	0	2	2
364	26	4	1		Anemia	0	Blood and lymphatic system disorders	Asparaginase	Antineoplastic agents - L01	0	1	1	0	3	1	0	0	0	0	2	4
386	15	2			Anemia	0	Blood and lymphatic system disorders	Combinations of antineoplastic agents	Antineoplastic agents - L01	0	1	1	0	3	1	0	0	0	0	2	4
292	35	5	4		Arachnoiditis	0	Nervous system disorders	Lumbar puncture procedure/Intrathecal chemotherapy	Medical procedure	1	3	7	3	#NULL!	1	0	1	0	0	4	2
175	13	2			Blood bilirubin increased	0	Investigations	Asparaginase	Antineoplastic agents - L01	0	1	1	0	3	1	0	0	0	0	1	3
241	58	9	1	Ileus - Sepsis - Bronchopulmonary hemorrhage	Bronchopulmonary hemorrhage	0	Respiratory, thoracic and mediastinal disorders	Combinations of antineoplastic agents	Antineoplastic agents - L01	1	1	2	1	3	0	0	1	0	1	5	2
363	43	7			Calcinosis cutis	0	Musculoskeletal and connective tissue disorders	Combinations of antineoplastic agents	Antineoplastic agents - L01	0	1	1	0	2	1	1	1	0	0	3	3
72	2	1	1		Cardiac dysautonomia	0	Nervous system disorders	Anestesia	Anaesthetics - N01	1	1	1	0	2	1	0	1	0	0	4	2
52	38	6	10		Cerebrospinal fluid leakage	0	Nervous system disorders	Lumbar puncture procedure	Medical procedure	1	3	7	0	#NULL!	1	1	1	0	0	3	1
105	22	4	26		Cerebrospinal fluid leakage	0	Nervous system disorders	Lumbar puncture procedure	Medical procedure	1	3	7	0	#NULL!	1	1	1	1	0	3	1
201	43	7			Cerebrospinal fluid leakage	0	Nervous system disorders	Lumbar puncture procedure	Medical procedure	1	3	7	0	#NULL!	1	0	0	0	0	2	1
179	29	5			Conjunctival hemorrhage	0	Eye disorders	Asparaginase	Antineoplastic agents - L01	0	1	1	0	3	0	0	0	0	0	1	4
4	37	6			Constipation	0	Gastrointestinal disorders	Vincristine	Antineoplastic agents - L01	0	1	1	0	3	1	0	0	0	0	1	3
51	9	2	3		Constipation	0	Gastrointestinal disorders	Morfina	Analgesics - N02	1	1	1	0	2	1	0	0	0	0	2	2
133	27	4			Constipation	0	Gastrointestinal disorders	Vincristine	Antineoplastic agents - L01	0	1	1	0	3	1	0	0	0	0	1	2
216	19	3			Constipation	0	Gastrointestinal disorders	Vincristine	Antineoplastic agents - L01	0	1	1	0	3	1	0	0	0	0	1	2
238	21	3	6		Constipation	0	Gastrointestinal disorders	Combinations of antineoplastic agents	Antineoplastic agents - L01	0	1	1	0	3	1	0	0	0	0	1	3
271	17	3	1		Constipation	0	Gastrointestinal disorders	Vincristine	Antineoplastic agents - L01	0	1	1	0	3	1	0	0	0	0	1	3
373	44	7	4		Constipation	0	Gastrointestinal disorders	Vincristine	Antineoplastic agents - L01	0	1	1	0	3	1	0	0	0	0	1	3
36	41	6			Cushingoid	0	Endocrine disorders	DEXAmetasona	Corticosteroids for systemic use - H02	0	1	1	0	2	0	0	0	0	0	1	3
37	43	7			Cushingoid	0	Endocrine disorders	DEXAmetasona	Corticosteroids for systemic use - H02	0	1	1	0	2	0	0	0	0	0	1	3
310	42	6			Cushingoid	0	Endocrine disorders	DEXAmetasona	Corticosteroids for systemic use - H02	0	1	1	0	2	0	0	0	0	0	1	3
321	21	3			Cushingoid	0	Endocrine disorders	DEXAmetasona	Corticosteroids for systemic use - H02	0	1	1	0	2	0	0	0	0	0	1	3
126	31	5	17	Febrile neutropenia - Multiorgan failure - Disseminated intravascular coagulation	Disseminated intravascular coagulation	0	Blood and lymphatic system disorders	Asparaginase	Antineoplastic agents - L01	1	1	1	0	3	1	0	1	0	1	5	3
319	30	5	1	Sepsis - Multi-organ failure - Disseminated intravascular coagulation	Disseminated intravascular coagulation	0	Blood and lymphatic system disorders	Combinations of antineoplastic agents	Antineoplastic agents - L01	1	1	1	0	3	0	0	1	0	1	5	3
121	38	6	17	Ileus - Multi-organ failure - Disseminated Intravascular coagulation	Disseminated intravascular coagulation	0	Blood and lymphatic system disorders	Asparaginase	Antineoplastic agents - L01	1	1	1	2	3	1	0	1	0	1	5	3
367	23	4	4		Dysesthesia	0	Nervous system disorders	Combinations of antineoplastic agents	Antineoplastic agents - L01	0	1	1	0	2	1	0	0	0	0	1	3
368	23	4	4		Dysesthesia	0	Nervous system disorders	Combinations of antineoplastic agents	Antineoplastic agents - L01	0	1	1	0	2	1	0	0	0	0	1	3
3	13	2	23		Electrolyte disturbance	0	Metabolism and nutrition disorders	Amphotericyn B	Atimycotics for systemic use - J02	1	1	1	0	2	1	0	1	0	0	4	3
58	33	5	9		Electrolyte disturbance	0	Metabolism and nutrition disorders	Amphotericyn B	Atimycotics for systemic use - J02	1	1	1	0	2	1	0	0	0	0	2	3
132	34	5	6		Electrolyte disturbance	0	Metabolism and nutrition disorders	Amphotericyn B (lipid complex)	Atimycotics for systemic use - J02	1	1	1	0	2	1	0	1	0	0	3	3
207	23	4	61		Electrolyte disturbance	0	Metabolism and nutrition disorders	Furosemide	Diuretics - C03	1	1	1	0	3	1	0	1	0	0	4	3
212	0	1	1		Electrolyte disturbance	0	Metabolism and nutrition disorders	DEXAmetasona	Corticosteroids for systemic use - H02	1	1	1	0	2	1	0	1	0	0	3	3
230	6	1	1		Electrolyte disturbance	0	Metabolism and nutrition disorders	DEXAmetasona	Corticosteroids for systemic use - H02	1	1	1	0	2	1	0	1	0	0	3	3
383	34	5			Electrolyte disturbance	0	Metabolism and nutrition disorders	Amphotericyn B	Atimycotics for systemic use - J02	1	1	1	0	2	1	0	0	0	0	2	3
180	40	6	15		Encephalitis infection	1	Infections and infestations	Lumbar puncture procedure/Intrathecal chemotherapy	Medical procedure	1	3	7	1	#NULL!	1	1	1	0	0	4	1
21	39	6	2		Epistaxis	0	Respiratory, thoracic and mediastinal disorders	Asparaginase	Antineoplastic agents - L01	0	1	1	0	3	1	1	0	0	0	2	2
116	25	4	1		Epistaxis	0	Respiratory, thoracic and mediastinal disorders	Asparaginase	Antineoplastic agents - L01	0	1	1	0	3	1	0	0	0	0	2	2
295	51	8			Epistaxis	0	Respiratory, thoracic and mediastinal disorders	Asparaginase	Antineoplastic agents - L01	0	1	1	0	3	1	0	0	0	0	2	2
23	17	3	1		Epistaxis	0	Respiratory, thoracic and mediastinal disorders	Asparaginase	Antineoplastic agents - L01	0	1	2	1	3	1	1	0	0	0	2	2
161	38	6	1		Epistaxis	0	Respiratory, thoracic and mediastinal disorders	Asparaginase	Antineoplastic agents - L01	0	1	2	1	3	1	0	0	0	0	2	2
6	21	3	12		Febrile neutropenia	1	Blood and lymphatic system disorders	Combinations of antineoplastic agents	Antineoplastic agents - L01	0	1	1	0	3	1	1	1	0	0	4	2
14	24	4	7		Febrile neutropenia	1	Blood and lymphatic system disorders	Combinations of antineoplastic agents	Antineoplastic agents - L01	1	1	1	0	3	1	0	1	0	0	3	2
15	34	5	13		Febrile neutropenia	1	Blood and lymphatic system disorders	Combinations of antineoplastic agents	Antineoplastic agents - L01	1	1	1	0	3	1	0	1	0	0	3	2
19	48	7	9		Febrile neutropenia	1	Blood and lymphatic system disorders	Combinations of antineoplastic agents	Antineoplastic agents - L01	0	1	1	0	3	1	1	1	0	0	3	2
34	30	5	1		Febrile neutropenia	1	Blood and lymphatic system disorders	Combinations of antineoplastic agents	Antineoplastic agents - L01	0	1	1	0	3	1	1	1	0	0	3	2
35	38	6	5		Febrile neutropenia	1	Blood and lymphatic system disorders	Combinations of antineoplastic agents	Antineoplastic agents - L01	0	1	1	0	3	1	1	1	0	0	3	2
38	46	7	3		Febrile neutropenia	1	Blood and lymphatic system disorders	Combinations of antineoplastic agents	Antineoplastic agents - L01	1	1	1	0	3	1	0	1	0	0	3	2
40	18	3	11		Febrile neutropenia	1	Blood and lymphatic system disorders	Combinations of antineoplastic agents	Antineoplastic agents - L01	0	1	1	0	3	1	1	1	0	0	3	2
53	38	6	10		Febrile neutropenia	1	Blood and lymphatic system disorders	Combinations of antineoplastic agents	Antineoplastic agents - L01	0	1	1	0	3	1	1	1	0	0	4	2
79	28	4	30		Febrile neutropenia	1	Blood and lymphatic system disorders	Combinations of antineoplastic agents	Antineoplastic agents - L01	0	1	1	0	3	1	1	1	0	0	3	2
82	20	3	9		Febrile neutropenia	1	Blood and lymphatic system disorders	Combinations of antineoplastic agents	Antineoplastic agents - L01	0	1	1	0	3	1	1	1	0	0	3	2
89	18	3	4		Febrile neutropenia	1	Blood and lymphatic system disorders	Combinations of antineoplastic agents	Antineoplastic agents - L01	0	1	1	0	3	1	0	1	0	0	3	2
92	83	11	8		Febrile neutropenia	1	Blood and lymphatic system disorders	Combinations of antineoplastic agents	Antineoplastic agents - L01	0	1	1	0	3	1	1	1	0	0	3	2
93	18	3	10		Febrile neutropenia	1	Blood and lymphatic system disorders	Combinations of antineoplastic agents	Antineoplastic agents - L01	0	1	1	0	3	1	1	1	0	0	3	2
103	41	6	6		Febrile neutropenia	1	Blood and lymphatic system disorders	Combinations of antineoplastic agents	Antineoplastic agents - L01	0	1	1	0	3	1	1	1	0	0	3	2
107	14	2	11		Febrile neutropenia	1	Blood and lymphatic system disorders	Combinations of antineoplastic agents	Antineoplastic agents - L01	0	1	1	0	3	1	1	1	0	0	3	2
115	25	4	11		Febrile neutropenia	1	Blood and lymphatic system disorders	Combinations of antineoplastic agents	Antineoplastic agents - L01	0	1	1	0	3	1	1	1	0	0	3	2
118	52	8	11		Febrile neutropenia	1	Blood and lymphatic system disorders	Vincristine	Antineoplastic agents - L01	0	1	1	0	3	1	1	1	0	0	3	2
124	24	4	7		Febrile neutropenia	1	Blood and lymphatic system disorders	Combinations of antineoplastic agents	Antineoplastic agents - L01	0	1	1	0	3	1	1	1	1	0	4	2
129	14	2	8		Febrile neutropenia	1	Blood and lymphatic system disorders	Combinations of antineoplastic agents	Antineoplastic agents - L01	0	1	1	0	3	1	1	1	0	0	3	2
134	47	7	13		Febrile neutropenia	1	Blood and lymphatic system disorders	Combinations of antineoplastic agents	Antineoplastic agents - L01	0	1	1	0	3	1	1	1	0	0	3	2
136	28	4	4		Febrile neutropenia	1	Blood and lymphatic system disorders	Combinations of antineoplastic agents	Antineoplastic agents - L01	0	1	1	0	3	1	1	1	0	0	4	2
141	18	3	7		Febrile neutropenia	1	Blood and lymphatic system disorders	Combinations of antineoplastic agents	Antineoplastic agents - L01	0	1	1	0	3	1	1	1	0	0	3	2
144	14	2	13		Febrile neutropenia	1	Blood and lymphatic system disorders	Combinations of antineoplastic agents	Antineoplastic agents - L01	0	1	1	0	3	1	1	1	0	0	4	2
148	18	3	12		Febrile neutropenia	1	Blood and lymphatic system disorders	Combinations of antineoplastic agents	Antineoplastic agents - L01	1	1	1	0	3	1	0	1	0	0	4	2
163	44	7	11		Febrile neutropenia	1	Blood and lymphatic system disorders	Combinations of antineoplastic agents	Antineoplastic agents - L01	0	1	1	0	3	1	1	1	0	0	3	2
169	63	9	14		Febrile neutropenia	1	Blood and lymphatic system disorders	Combinations of antineoplastic agents	Antineoplastic agents - L01	0	1	1	0	3	1	1	1	0	0	3	2
178	21	3	15		Febrile neutropenia	1	Blood and lymphatic system disorders	Combinations of antineoplastic agents	Antineoplastic agents - L01	0	1	1	0	3	1	1	1	0	0	3	2
182	42	6	14		Febrile neutropenia	1	Blood and lymphatic system disorders	Combinations of antineoplastic agents	Antineoplastic agents - L01	0	1	1	0	3	1	1	1	0	0	3	2
183	24	4	11		Febrile neutropenia	1	Blood and lymphatic system disorders	Combinations of antineoplastic agents	Antineoplastic agents - L01	0	1	1	0	3	1	1	1	0	0	4	2
185	42	6	46		Febrile neutropenia	1	Blood and lymphatic system disorders	Combinations of antineoplastic agents	Antineoplastic agents - L01	0	1	1	0	3	1	1	1	0	0	3	2
187	27	4	1		Febrile neutropenia	1	Blood and lymphatic system disorders	Combinations of antineoplastic agents	Antineoplastic agents - L01	0	1	1	0	3	1	1	1	0	0	3	2
188	44	7	8		Febrile neutropenia	1	Blood and lymphatic system disorders	Combinations of antineoplastic agents	Antineoplastic agents - L01	0	1	1	0	3	1	1	1	0	0	4	2
197	26	4	13		Febrile neutropenia	1	Blood and lymphatic system disorders	Combinations of antineoplastic agents	Antineoplastic agents - L01	0	1	1	0	3	1	1	1	0	0	4	2
217	22	4	5		Febrile neutropenia	1	Blood and lymphatic system disorders	Combinations of antineoplastic agents	Antineoplastic agents - L01	0	1	1	0	3	1	1	1	0	0	3	2
223	25	4	14		Febrile neutropenia	1	Blood and lymphatic system disorders	Combinations of antineoplastic agents	Antineoplastic agents - L01	0	1	1	0	3	1	1	1	0	0	3	2
231	22	4	10		Febrile neutropenia	1	Blood and lymphatic system disorders	Combinations of antineoplastic agents	Antineoplastic agents - L01	1	1	1	0	3	1	0	1	0	0	4	2
236	15	2	12		Febrile neutropenia	1	Blood and lymphatic system disorders	Combinations of antineoplastic agents	Antineoplastic agents - L01	0	1	1	0	3	1	1	1	0	0	3	2
246	39	6	22		Febrile neutropenia	1	Blood and lymphatic system disorders	Combinations of antineoplastic agents	Antineoplastic agents - L01	0	1	1	0	3	1	1	1	0	0	3	2
247	20	3	14		Febrile neutropenia	1	Blood and lymphatic system disorders	Combinations of antineoplastic agents	Antineoplastic agents - L01	1	1	1	0	3	1	0	1	0	0	4	2
251	43	7	3		Febrile neutropenia	1	Blood and lymphatic system disorders	Vincristine	Antineoplastic agents - L01	0	1	1	0	3	1	1	1	0	0	3	2
258	50	8	4		Febrile neutropenia	1	Blood and lymphatic system disorders	Combinations of antineoplastic agents	Antineoplastic agents - L01	0	1	1	0	3	1	1	1	0	0	3	2
277	41	6	11		Febrile neutropenia	1	Blood and lymphatic system disorders	Vincristine	Antineoplastic agents - L01	0	1	1	0	3	1	1	1	0	0	3	2
280	21	3	19		Febrile neutropenia	1	Blood and lymphatic system disorders	Combinations of antineoplastic agents	Antineoplastic agents - L01	0	1	1	0	3	1	1	1	0	0	3	2
288	15	2	8		Febrile neutropenia	1	Blood and lymphatic system disorders	Combinations of antineoplastic agents	Antineoplastic agents - L01	0	1	1	0	3	1	1	1	0	0	3	2
303	27	4	6		Febrile neutropenia	1	Blood and lymphatic system disorders	Combinations of antineoplastic agents	Antineoplastic agents - L01	0	1	1	0	3	1	1	1	0	0	3	2
307	22	4	12		Febrile neutropenia	1	Blood and lymphatic system disorders	Combinations of antineoplastic agents	Antineoplastic agents - L01	0	1	1	0	3	1	1	1	0	0	3	2
309	20	3	11		Febrile neutropenia	1	Blood and lymphatic system disorders	Combinations of antineoplastic agents	Antineoplastic agents - L01	0	1	1	0	3	1	1	1	0	0	3	2
324	30	5			Febrile neutropenia	1	Blood and lymphatic system disorders	Combinations of antineoplastic agents	Antineoplastic agents - L01	0	1	1	0	3	1	1	1	0	0	3	2
329	21	3			Febrile neutropenia	1	Blood and lymphatic system disorders	Combinations of antineoplastic agents	Antineoplastic agents - L01	0	1	1	0	3	1	0	1	0	0	3	2
331	38	6	5		Febrile neutropenia	1	Blood and lymphatic system disorders	Combinations of antineoplastic agents	Antineoplastic agents - L01	0	1	1	0	3	1	1	1	0	0	3	2
335	39	6	10		Febrile neutropenia	1	Blood and lymphatic system disorders	Combinations of antineoplastic agents	Antineoplastic agents - L01	0	1	1	0	3	1	1	1	0	0	3	2
336	20	3	9		Febrile neutropenia	1	Blood and lymphatic system disorders	Combinations of antineoplastic agents	Antineoplastic agents - L01	1	1	1	0	3	1	0	1	0	0	3	2
347	11	2	11		Febrile neutropenia	1	Blood and lymphatic system disorders	Combinations of antineoplastic agents	Antineoplastic agents - L01	0	1	1	0	3	1	1	1	0	0	4	2
349	9	2	8		Febrile neutropenia	1	Blood and lymphatic system disorders	Combinations of antineoplastic agents	Antineoplastic agents - L01	0	1	1	0	3	1	1	1	0	0	3	2
354	30	5	8		Febrile neutropenia	1	Blood and lymphatic system disorders	Combinations of antineoplastic agents	Antineoplastic agents - L01	0	1	1	0	3	1	1	1	0	0	3	2
355	8	2	3		Febrile neutropenia	1	Blood and lymphatic system disorders	Combinations of antineoplastic agents	Antineoplastic agents - L01	0	1	1	0	3	1	1	1	0	0	3	2
362	23	4	5		Febrile neutropenia	1	Blood and lymphatic system disorders	Combinations of antineoplastic agents	Antineoplastic agents - L01	0	1	1	0	3	1	1	1	0	0	4	2
376	31	5	10		Febrile neutropenia	1	Blood and lymphatic system disorders	Combinations of antineoplastic agents	Antineoplastic agents - L01	0	1	1	0	3	1	1	1	0	0	3	2
377	26	4	9		Febrile neutropenia	1	Blood and lymphatic system disorders	Combinations of antineoplastic agents	Antineoplastic agents - L01	0	1	1	0	3	1	1	1	0	0	3	2
388	38	6	10		Febrile neutropenia	1	Blood and lymphatic system disorders	Combinations of antineoplastic agents	Antineoplastic agents - L01	0	1	1	0	3	1	1	1	0	0	4	2
389	30	5	9		Febrile neutropenia	1	Blood and lymphatic system disorders	Combinations of antineoplastic agents	Antineoplastic agents - L01	0	1	1	0	3	1	1	1	0	0	3	2
393	36	6	27		Febrile neutropenia	1	Blood and lymphatic system disorders	Combinations of antineoplastic agents	Antineoplastic agents - L01	0	1	1	0	3	1	1	1	0	0	3	2
396	59	9	18		Febrile neutropenia	1	Blood and lymphatic system disorders	Combinations of antineoplastic agents	Antineoplastic agents - L01	0	1	1	0	3	1	1	1	0	0	3	2
398	61	9	17		Febrile neutropenia	1	Blood and lymphatic system disorders	Combinations of antineoplastic agents	Antineoplastic agents - L01	0	1	1	0	3	1	1	1	0	0	3	2
375	12	2	7		Febrile neutropenia	1	Blood and lymphatic system disorders	Combinations of antineoplastic agents	Antineoplastic agents - L01	0	1	1	1	3	1	1	1	0	0	3	1
330	44	7	8		Febrile neutropenia	1	Blood and lymphatic system disorders	Combinations of antineoplastic agents	Antineoplastic agents - L01	0	1	2	2	3	1	1	1	0	0	3	1
64	31	5	3		Febrile neutropenia	1	Blood and lymphatic system disorders	Combinations of antineoplastic agents	Antineoplastic agents - L01	0	1	2	1	3	1	1	1	0	0	3	2
95	13	2	6		Febrile neutropenia	1	Blood and lymphatic system disorders	Combinations of antineoplastic agents	Antineoplastic agents - L01	0	1	2	1	3	1	1	1	0	0	3	2
270	25	4	13		Febrile neutropenia	1	Blood and lymphatic system disorders	Combinations of antineoplastic agents	Antineoplastic agents - L01	0	1	2	1	3	1	1	1	0	0	3	1
337	19	3	10		Febrile neutropenia	1	Blood and lymphatic system disorders	Combinations of antineoplastic agents	Antineoplastic agents - L01	0	1	2	1	3	1	1	1	0	0	4	1
29	24	4	13		Febrile neutropenia	1	Blood and lymphatic system disorders	Combinations of antineoplastic agents	Antineoplastic agents - L01	0	1	2	2	3	1	1	1	0	0	3	1
167	22	4	12		Febrile neutropenia	1	Blood and lymphatic system disorders	Vincristine	Antineoplastic agents - L01	0	1	2	2	3	1	1	1	0	0	3	1
263	15	2	4		Febrile neutropenia	1	Blood and lymphatic system disorders	Combinations of antineoplastic agents	Antineoplastic agents - L01	1	1	2	2	3	1	0	1	0	0	3	1
54	13	2	10		Febrile neutropenia	1	Blood and lymphatic system disorders	Daunorrubicin	Antineoplastic agents - L01	1	1	2	3	3	1	0	1	0	0	4	1
191	13	2			Fibrinogen decreased	0	Investigations	Asparaginase	Antineoplastic agents - L01	1	1	1	0	3	1	0	0	0	0	1	3
102	12	2	5		Gastric hemorrhage	0	Gastrointestinal disorders	DEXAmetasona	Corticosteroids for systemic use - H02	1	1	1	0	3	1	0	1	0	0	3	3
340	22	4			Gastric hemorrhage	0	Gastrointestinal disorders	Combinations of antineoplastic agents	Antineoplastic agents - L01	0	1	1	1	3	1	1	1	0	0	3	3
28	21	3			Gastritis	0	Gastrointestinal disorders	DEXAmetasona	Corticosteroids for systemic use - H02	0	1	1	0	2	1	0	0	0	0	2	3
87	12	2			Gastritis	0	Gastrointestinal disorders	DEXAmetasona	Corticosteroids for systemic use - H02	0	1	1	0	2	1	0	0	0	0	2	3
211	5	1			Gastritis	0	Gastrointestinal disorders	DEXAmetasona	Corticosteroids for systemic use - H02	0	1	1	0	2	1	0	0	0	0	2	3
229	30	5	2		Gastritis	0	Gastrointestinal disorders	DEXAmetasona	Corticosteroids for systemic use - H02	1	1	1	0	2	1	0	0	0	0	1	3
111	22	4	3		Gastritis	0	Gastrointestinal disorders	DEXAmetasona	Corticosteroids for systemic use - H02	1	1	2	1	2	1	0	0	0	0	2	3
369	23	4	4		Headache	0	Nervous system disorders	Combinations of antineoplastic agents	Antineoplastic agents - L01	0	1	1	0	3	1	0	0	0	0	1	3
168	50	8			Hearing impaired	0	Ear and labyrinth disorders	Vincristine	Antineoplastic agents - L01	0	1	1	0	3	0	0	0	0	0	1	4
260	10	2	3		Hematuria	0	Renal and urinary disorders	Daunorrubicin	Antineoplastic agents - L01	1	1	2	2	3	1	0	1	0	0	3	1
57	13	2	4		Hematuria	0	Renal and urinary disorders	Daunorrubicin	Antineoplastic agents - L01	1	1	2	3	3	1	0	1	0	0	3	1
346	28	4	1	Platelet count decreased - Hemorrhagic shock	Hemorrhagic shock	0	Blood and lymphatic system disorders	Asparaginase	Antineoplastic agents - L01	0	1	1	0	3	1	1	1	0	1	5	2
76	26	4			Hepatic failure	0	Hepatobiliary disorders	Combinations of antineoplastic agents	Antineoplastic agents - L01	1	1	1	0	3	1	0	1	0	0	4	3
204	25	4	29		Hepatic failure	0	Hepatobiliary disorders	Asparaginase	Antineoplastic agents - L01	1	1	1	0	3	1	0	1	0	0	4	3
322	36	6	14		Hepatic failure	0	Hepatobiliary disorders	Vincristine	Antineoplastic agents - L01	0	1	1	0	3	1	1	1	0	0	4	3
9	52	8	2		Hospital-acquired infection	1	Infections and infestations	Hosptal stay	Hospital care	1	2	3	0	#NULL!	1	0	1	0	1	5	1
108	14	2	11		Hospital-acquired infection	1	Infections and infestations	Hosptal stay	Hospital care	1	2	3	0	#NULL!	1	0	1	0	0	3	1
127	31	5	17		Hospital-acquired infection	1	Infections and infestations	Hosptal stay	Hospital care	1	2	3	0	#NULL!	1	0	1	0	0	4	1
243	40	6	18		Hospital-acquired infection	1	Infections and infestations	Hosptal stay	Hospital care	1	2	3	0	#NULL!	0	0	1	0	0	3	1
296	42	6	60		Hospital-acquired infection	1	Infections and infestations	Hosptal stay	Hospital care	1	2	3	0	#NULL!	1	0	1	0	0	3	1
297	62	9	40		Hospital-acquired infection	1	Infections and infestations	Hosptal stay	Hospital care	1	2	3	0	#NULL!	1	0	1	0	0	3	1
325	42	6	7		Hospital-acquired infection	1	Infections and infestations	Hosptal stay	Hospital care	1	2	3	0	#NULL!	1	0	1	0	0	3	1
343	44	7	10		Hospital-acquired infection	1	Infections and infestations	Hosptal stay	Hospital care	1	2	3	0	#NULL!	1	0	1	0	0	4	1
348	23	4	10		Hospital-acquired infection	1	Infections and infestations	Hosptal stay	Hospital care	1	2	3	0	3	1	1	1	0	0	3	1
66	7	1	11		Hospital-acquired infection	1	Infections and infestations	Hosptal stay	Hospital care	1	2	3	3	#NULL!	1	1	1	0	0	3	1
1	7	1			Hyperglycemia	0	Metabolism and nutrition disorders	DEXAmetasona	Corticosteroids for systemic use - H02	1	1	1	0	2	1	0	0	0	0	2	3
5	3	1	7		Hyperglycemia	0	Metabolism and nutrition disorders	DEXAmetasona	Corticosteroids for systemic use - H02	1	1	1	0	2	1	0	1	0	0	3	3
26	5	1			Hyperglycemia	0	Metabolism and nutrition disorders	DEXAmetasona	Corticosteroids for systemic use - H02	1	1	1	0	2	1	0	0	0	0	1	3
83	18	3			Hyperglycemia	0	Metabolism and nutrition disorders	DEXAmetasona	Corticosteroids for systemic use - H02	1	1	1	0	2	1	0	0	0	0	1	3
86	10	2	1		Hyperglycemia	0	Metabolism and nutrition disorders	PREDnisona	Corticosteroids for systemic use - H02	1	1	1	0	2	1	0	0	0	0	1	3
94	5	1			Hyperglycemia	0	Metabolism and nutrition disorders	PREDnisona-Etinilestradiol/Levonogestrel:INTERACCION	Corticosteroids for systemic use - H02	1	1	1	0	3	1	0	0	0	0	2	3
110	19	3	6		Hyperglycemia	0	Metabolism and nutrition disorders	DEXAmetasona	Corticosteroids for systemic use - H02	1	1	1	0	2	1	0	0	0	0	1	3
156	6	1			Hyperglycemia	0	Metabolism and nutrition disorders	DEXAmetasona	Corticosteroids for systemic use - H02	1	1	1	0	2	1	0	0	0	0	1	3
164	48	7			Hyperglycemia	0	Metabolism and nutrition disorders	DEXAmetasona	Corticosteroids for systemic use - H02	1	1	1	0	2	1	0	0	0	0	2	3
176	17	3	20		Hyperglycemia	0	Metabolism and nutrition disorders	DEXAmetasona-Asparaginase	Corticosteroids for systemic use - H02	1	1	1	0	3	1	0	1	0	0	3	3
215	7	1			Hyperglycemia	0	Metabolism and nutrition disorders	DEXAmetasona	Corticosteroids for systemic use - H02	1	1	1	0	2	1	0	0	0	0	2	3
219	5	1			Hyperglycemia	0	Metabolism and nutrition disorders	DEXAmetasona	Corticosteroids for systemic use - H02	1	1	1	0	2	1	0	0	0	0	1	3
222	6	1			Hyperglycemia	0	Metabolism and nutrition disorders	DEXAmetasona	Corticosteroids for systemic use - H02	1	1	1	0	2	1	0	0	0	0	2	3
256	8	2			Hyperglycemia	0	Metabolism and nutrition disorders	DEXAmetasona	Corticosteroids for systemic use - H02	1	1	1	0	2	1	0	0	0	0	1	3
262	15	2			Hyperglycemia	0	Metabolism and nutrition disorders	DEXAmetasona-Asparaginase	Corticosteroids for systemic use - H02	1	1	1	0	3	1	0	0	0	0	2	3
267	12	2	1		Hyperglycemia	0	Metabolism and nutrition disorders	DEXAmetasona-Asparaginase	Corticosteroids for systemic use - H02	1	1	1	0	3	1	1	0	0	0	2	3
305	27	4	6		Hyperglycemia	0	Metabolism and nutrition disorders	DEXAmetasona	Corticosteroids for systemic use - H02	1	1	1	0	2	1	0	0	0	0	1	3
341	26	4			Hyperglycemia	0	Metabolism and nutrition disorders	DEXAmetasona	Corticosteroids for systemic use - H02	1	1	1	0	2	1	0	0	0	0	1	3
344	7	1			Hyperglycemia	0	Metabolism and nutrition disorders	DEXAmetasona-Ceftriaxone	Corticosteroids for systemic use - H02	1	1	1	0	3	1	0	0	0	0	2	3
359	2	1			Hyperglycemia	0	Metabolism and nutrition disorders	DEXAmetasona	Corticosteroids for systemic use - H02	1	1	1	0	2	1	0	0	0	0	1	3
384	56	8			Hyperglycemia	0	Metabolism and nutrition disorders	DEXAmetasona	Corticosteroids for systemic use - H02	1	1	1	0	2	1	0	0	0	0	2	3
61	17	3	6		Hyperglycemia	0	Metabolism and nutrition disorders	PREDnisona	Corticosteroids for systemic use - H02	1	1	1	1	2	1	0	0	0	0	1	3
224	5	1	9		Hyperglycemia	0	Metabolism and nutrition disorders	DEXAmetasona	Corticosteroids for systemic use - H02	1	1	1	1	2	1	0	1	0	0	3	3
287	13	2	1		Hyperglycemia	0	Metabolism and nutrition disorders	DEXAmetasona-Asparaginase	Corticosteroids for systemic use - H02	1	1	1	3	3	1	0	0	0	0	1	2
333	4	1			Hyperglycemia	0	Metabolism and nutrition disorders	DEXAmetasona	Corticosteroids for systemic use - H02	1	1	2	3	3	1	0	0	0	0	2	2
70	41	6	1		Hypertension	0	Vascular disorders	DEXAmetasona	Corticosteroids for systemic use - H02	0	1	1	0	3	1	1	1	0	0	4	3
99	32	5	8		Hypertension	0	Vascular disorders	DEXAmetasona	Corticosteroids for systemic use - H02	0	1	1	0	3	1	0	0	0	0	2	3
193	7	1			Hypertension	0	Vascular disorders	DEXAmetasona	Corticosteroids for systemic use - H02	0	1	1	0	3	1	0	0	0	0	2	3
285	5	1	2		Hypertension	0	Vascular disorders	DEXAmetasona	Corticosteroids for systemic use - H02	0	1	1	0	3	1	0	0	0	0	2	3
184	24	4			Hypertension	0	Vascular disorders	DEXAmetasona	Corticosteroids for systemic use - H02	0	1	2	1	3	1	0	0	0	0	2	3
142	4	1	7		Hypertension	0	Vascular disorders	Lumbar puncture procedure/Intrathecal chemotherapy	Medical procedure	1	3	7	0	#NULL!	1	0	1	0	0	3	3
299	29	5	73		Ileal perforation	0	Gastrointestinal disorders	Combinations of antineoplastic agents	Antineoplastic agents - L01	1	1	1	0	3	1	0	1	1	0	4	2
101	8	2	11		Ileus	0	Gastrointestinal disorders	Combinations of antineoplastic agents	Antineoplastic agents - L01	0	1	1	0	3	1	1	1	0	0	3	3
109	14	2	11		Ileus	0	Gastrointestinal disorders	Vincristine	Antineoplastic agents - L01	0	1	1	0	3	1	1	1	0	0	2	2
240	32	5	26		Ileus	0	Gastrointestinal disorders	Combinations of antineoplastic agents	Antineoplastic agents - L01	0	1	1	0	3	1	1	0	0	0	2	2
249	33	5			Ileus	0	Hepatobiliary disorders	Vincristine	Antineoplastic agents - L01	0	1	1	0	3	1	0	0	0	0	1	3
298	24	4	78		Ileus	0	Gastrointestinal disorders	Combinations of antineoplastic agents	Antineoplastic agents - L01	0	1	1	0	3	1	1	0	0	0	2	2
334	20	3	6		Ileus	0	Gastrointestinal disorders	Vincristine	Antineoplastic agents - L01	0	1	1	0	3	1	1	0	0	0	2	2
119	29	5	26		Ileus	0	Gastrointestinal disorders	Combinations of antineoplastic agents	Antineoplastic agents - L01	1	1	2	2	3	1	0	1	0	0	3	2
366	32	5	12		Lung infection	1	Infections and infestations	Combinations of antineoplastic agents	Antineoplastic agents - L01	0	1	1	0	3	1	1	1	0	0	3	3
392	39	6	13		Lung infection	1	Infections and infestations	Combinations of antineoplastic agents	Antineoplastic agents - L01	0	1	1	0	3	1	1	1	0	0	3	3
313	15	2	15		Lymphocyte count decreased	0	Investigations	Combinations of antineoplastic agents	Antineoplastic agents - L01	0	1	1	0	3	0	0	0	0	0	1	4
268	12	2	1		Metabolic acidosis	0	General disorders and administration site conditions	DEXAmetasona-Asparaginase	Corticosteroids for systemic use - H02	0	1	1	0	3	0	1	1	0	0	4	3
60	16	2	7		Metabolic acidosis	0	General disorders and administration site conditions	PREDnisona	Corticosteroids for systemic use - H02	0	1	2	1	3	1	1	1	0	0	4	2
7	21	3	12		Mucositis	1	Gastrointestinal disorders	Combinations of antineoplastic agents	Antineoplastic agents - L01	0	1	1	0	3	1	1	1	0	0	3	2
8	42	6	12		Mucositis	1	Respiratory, thoracic and mediastinal disorders	Combinations of antineoplastic agents	Antineoplastic agents - L01	0	1	1	0	3	1	1	1	0	0	3	2
59	14	2	5		Mucositis	1	Gastrointestinal disorders	Combinations of antineoplastic agents	Antineoplastic agents - L01	0	1	1	0	3	1	0	0	0	0	1	2
62	31	5	3		Mucositis	1	Gastrointestinal disorders	Combinations of antineoplastic agents	Antineoplastic agents - L01	0	1	1	0	3	1	1	1	0	0	3	2
69	33	5	1		Mucositis	1	Respiratory, thoracic and mediastinal disorders	Combinations of antineoplastic agents	Antineoplastic agents - L01	0	1	1	0	3	1	0	0	0	0	2	2
96	13	2	6		Mucositis	1	Gastrointestinal disorders	Combinations of antineoplastic agents	Antineoplastic agents - L01	0	1	1	0	3	1	1	0	0	0	2	2
117	44	7	1		Mucositis	1	Respiratory, thoracic and mediastinal disorders	Combinations of antineoplastic agents	Antineoplastic agents - L01	0	1	1	0	3	1	0	0	0	0	2	2
135	47	7	13		Mucositis	1	Respiratory, thoracic and mediastinal disorders	Combinations of antineoplastic agents	Antineoplastic agents - L01	0	1	1	0	3	1	1	1	0	0	3	2
138	28	4	4		Mucositis	1	Respiratory, thoracic and mediastinal disorders	Combinations of antineoplastic agents	Antineoplastic agents - L01	0	1	1	0	3	1	1	0	0	0	2	2
143	14	2	13		Mucositis	1	Gastrointestinal disorders	Combinations of antineoplastic agents	Antineoplastic agents - L01	0	1	1	0	3	1	1	1	0	0	3	2
149	18	3	12		Mucositis	1	Gastrointestinal disorders	Combinations of antineoplastic agents	Antineoplastic agents - L01	0	1	1	0	3	1	0	0	0	0	2	2
166	34	5	1		Mucositis	1	Respiratory, thoracic and mediastinal disorders	Combinations of antineoplastic agents	Antineoplastic agents - L01	0	1	1	0	3	1	1	1	0	0	2	2
203	19	3	3		Mucositis	1	Gastrointestinal disorders	Combinations of antineoplastic agents	Antineoplastic agents - L01	0	1	1	0	3	1	1	1	0	0	3	2
213	40	6	7		Mucositis	1	Gastrointestinal disorders	Combinations of antineoplastic agents	Antineoplastic agents - L01	0	1	1	0	3	1	1	1	0	0	2	2
227	28	4	1		Mucositis	1	Gastrointestinal disorders	Combinations of antineoplastic agents	Antineoplastic agents - L01	0	1	1	0	3	1	0	0	0	0	1	2
301	19	3	35		Mucositis	1	Gastrointestinal disorders	Combinations of antineoplastic agents	Antineoplastic agents - L01	0	1	1	0	3	1	0	0	0	0	1	2
323	36	6	14		Mucositis	1	Respiratory, thoracic and mediastinal disorders	Vincristine	Antineoplastic agents - L01	0	1	1	0	3	1	1	0	0	0	2	2
361	23	4	5		Mucositis	1	Gastrointestinal disorders	Combinations of antineoplastic agents	Antineoplastic agents - L01	0	1	1	0	3	1	1	1	0	0	3	2
146	14	2	13		Mucositis	1	Respiratory, thoracic and mediastinal disorders	Combinations of antineoplastic agents	Antineoplastic agents - L01	0	1	1	2	3	1	1	1	0	0	2	2
30	21	3	11		Mucositis	1	Gastrointestinal disorders	Daunorrubicin	Antineoplastic agents - L01	1	1	2	1	3	1	0	1	0	0	4	1
125	31	5	17		Multi-organ failure	0	General disorders and administration site conditions	Combinations of antineoplastic agents	Antineoplastic agents - L01	1	1	1	0	3	1	0	1	0	0	4	3
282	53	8	15	Febrile neutropenia - Sepsis - Multi-organ failure	Multi-organ failure	0	General disorders and administration site conditions	Combinations of antineoplastic agents	Antineoplastic agents - L01	1	1	1	0	3	1	0	1	0	0	4	3
317	23	4	7		Multi-organ failure	0	General disorders and administration site conditions	Combinations of antineoplastic agents	Antineoplastic agents - L01	1	1	1	0	3	1	0	1	0	0	4	3
339	31	5	23	Febrile neutropenia - Sepsis - Multi-organ failure	Multi-organ failure	0	General disorders and administration site conditions	Combinations of antineoplastic agents	Antineoplastic agents - L01	1	1	1	1	3	1	0	1	0	1	5	2
120	38	6	17		Multi-organ failure	0	General disorders and administration site conditions	Combinations of antineoplastic agents	Antineoplastic agents - L01	1	1	1	2	3	1	0	1	0	0	4	3
245	23	4	1		Myocardial infarction	0	Cardiac disorders	Combinations of antineoplastic agents	Antineoplastic agents - L01	1	1	1	0	3	1	1	1	0	1	5	3
306	33	5	1		Myocardial infarction	0	Cardiac disorders	Catheter (Central insertion)	Medical procedure	1	3	8	0	#NULL!	1	0	1	0	1	5	1
186	7	1	1		Nausea	0	Gastrointestinal disorders	DEXAmetasona	Corticosteroids for systemic use - H02	1	1	1	0	3	1	0	0	0	0	1	3
284	25	4	1		Nausea	0	Gastrointestinal disorders	Combinations of antineoplastic agents	Antineoplastic agents - L01	1	1	1	1	3	0	0	0	0	0	1	3
24	30	5	2		Neutrophil count decreased	0	Blood and lymphatic system disorders	Combinations of antineoplastic agents	Antineoplastic agents - L01	0	1	1	0	3	1	1	0	0	0	2	2
74	25	4	1		Neutrophil count decreased	0	Blood and lymphatic system disorders	Combinations of antineoplastic agents	Antineoplastic agents - L01	0	1	1	0	3	1	0	0	0	0	1	4
172	27	4	1		Neutrophil count decreased	0	Blood and lymphatic system disorders	Vincristine	Antineoplastic agents - L01	0	1	1	0	3	1	0	0	0	0	1	4
194	29	5	1		Neutrophil count decreased	0	Blood and lymphatic system disorders	Combinations of antineoplastic agents	Antineoplastic agents - L01	0	1	1	0	3	1	0	0	0	0	1	4
272	17	3	1		Neutrophil count decreased	0	Blood and lymphatic system disorders	Vincristine	Antineoplastic agents - L01	0	1	1	0	3	1	0	0	0	0	1	4
314	15	2	15		Neutrophil count decreased	0	Blood and lymphatic system disorders	Combinations of antineoplastic agents	Antineoplastic agents - L01	1	1	1	0	3	1	0	1	0	0	3	4
371	34	5			Neutrophil count decreased	0	Blood and lymphatic system disorders	Combinations of antineoplastic agents	Antineoplastic agents - L01	0	1	1	0	3	1	1	0	0	0	2	2
104	21	3	14		Pancreatitis	0	Gastrointestinal disorders	Asparaginase-Dexamethasone	Antineoplastic agents - L01	0	1	1	0	3	1	1	1	0	0	3	3
113	36	6	6		Pancreatitis	0	Gastrointestinal disorders	Asparaginase-Dexamethasone	Antineoplastic agents - L01	0	1	1	0	3	1	1	1	0	0	3	3
320	21	3	1		Pancreatitis	0	Gastrointestinal disorders	DEXAmetasona	Corticosteroids for systemic use - H02	1	1	1	0	3	1	0	1	0	1	5	3
291	33	5	6		Pancreatitis	0	Gastrointestinal disorders	Asparaginase	Antineoplastic agents - L01	1	1	1	1	3	1	0	1	0	1	5	3
155	5	1	1		Pancreatitis	0	Gastrointestinal disorders	PREDnisona	Corticosteroids for systemic use - H02	1	1	2	1	3	1	0	1	0	1	5	2
20	32	5			Peripheral neuropathy	0	Nervous system disorders	Vincristine	Antineoplastic agents - L01	0	1	1	0	3	1	0	0	0	0	2	3
41	20	3			Peripheral neuropathy	0	Nervous system disorders	Vincristine	Antineoplastic agents - L01	0	1	1	0	3	1	0	0	0	0	2	3
67	38	6			Peripheral neuropathy	0	Nervous system disorders	Combinations of antineoplastic agents	Antineoplastic agents - L01	0	1	1	0	3	1	0	0	0	0	2	3
78	26	4			Peripheral neuropathy	0	Nervous system disorders	Combinations of antineoplastic agents	Antineoplastic agents - L01	0	1	1	0	3	1	0	0	0	0	2	3
91	34	5			Peripheral neuropathy	0	Nervous system disorders	Vincristine	Antineoplastic agents - L01	0	1	1	0	3	1	0	0	0	0	2	3
97	19	3			Peripheral neuropathy	0	Nervous system disorders	Vincristine	Antineoplastic agents - L01	0	1	1	0	3	1	0	0	0	0	2	3
112	36	6			Peripheral neuropathy	0	Nervous system disorders	Vincristine	Antineoplastic agents - L01	0	1	1	0	3	1	0	0	0	0	2	3
123	14	2			Peripheral neuropathy	0	Nervous system disorders	Vincristine	Antineoplastic agents - L01	0	1	1	0	3	1	0	0	0	0	2	3
151	27	4			Peripheral neuropathy	0	Nervous system disorders	Vincristine	Antineoplastic agents - L01	0	1	1	0	3	1	0	0	0	0	2	3
190	56	8			Peripheral neuropathy	0	Nervous system disorders	Vincristine	Antineoplastic agents - L01	0	1	1	0	3	1	0	0	0	0	2	3
208	48	7	6		Peripheral neuropathy	0	Nervous system disorders	Combinations of antineoplastic agents	Antineoplastic agents - L01	0	1	1	0	3	1	0	0	0	0	2	3
220	29	5			Peripheral neuropathy	0	Nervous system disorders	Vincristine	Antineoplastic agents - L01	0	1	1	0	3	1	0	0	0	0	2	3
239	27	4			Peripheral neuropathy	0	Nervous system disorders	Combinations of antineoplastic agents	Antineoplastic agents - L01	0	1	1	0	3	1	0	0	0	0	2	3
254	27	4			Peripheral neuropathy	0	Nervous system disorders	Vincristine	Antineoplastic agents - L01	0	1	1	0	3	1	0	0	0	0	2	3
265	13	2			Peripheral neuropathy	0	Nervous system disorders	Vincristine	Antineoplastic agents - L01	0	1	1	0	3	1	0	0	0	0	2	3
274	30	5			Peripheral neuropathy	0	Nervous system disorders	Vincristine	Antineoplastic agents - L01	0	1	1	0	3	1	0	0	0	0	1	3
276	23	4			Peripheral neuropathy	0	Nervous system disorders	Vincristine	Antineoplastic agents - L01	0	1	1	0	3	1	0	0	0	0	1	3
332	11	2			Peripheral neuropathy	0	Nervous system disorders	Vincristine	Antineoplastic agents - L01	0	1	1	0	3	1	0	0	0	0	2	3
351	29	5			Peripheral neuropathy	0	Nervous system disorders	Vincristine	Antineoplastic agents - L01	0	1	1	0	3	1	0	0	0	0	2	3
358	27	4			Peripheral neuropathy	0	Nervous system disorders	Vincristine	Antineoplastic agents - L01	0	1	1	0	3	1	0	0	0	0	2	3
390	29	5			Peripheral neuropathy	0	Nervous system disorders	Vincristine	Antineoplastic agents - L01	0	1	1	0	3	1	0	0	0	0	2	3
391	31	5			Peripheral neuropathy	0	Nervous system disorders	Vincristine	Antineoplastic agents - L01	0	1	1	0	3	1	0	0	0	0	1	3
395	48	7			Peripheral neuropathy	0	Nervous system disorders	Vincristine	Antineoplastic agents - L01	0	1	1	0	3	1	0	0	0	0	1	3
22	17	3	1	Platelet count decreased - Epistaxis	Platelet count decreased	0	Investigations	Asparaginase	Antineoplastic agents - L01	0	1	1	0	3	1	1	1	0	0	4	2
46	15	2	11		Platelet count decreased	0	Investigations	Combinations of antineoplastic agents	Antineoplastic agents - L01	1	1	1	0	3	1	0	1	0	0	3	2
63	31	5	3		Platelet count decreased	0	Investigations	Combinations of antineoplastic agents	Antineoplastic agents - L01	0	1	1	0	3	1	1	0	0	0	2	2
75	25	4	1		Platelet count decreased	0	Investigations	Combinations of antineoplastic agents	Antineoplastic agents - L01	0	1	1	0	3	1	0	0	0	0	1	4
150	18	3	12		Platelet count decreased	0	Investigations	Asparaginase	Antineoplastic agents - L01	0	1	1	0	3	1	0	0	0	0	2	2
159	26	4	11		Platelet count decreased	0	Investigations	Combinations of antineoplastic agents	Antineoplastic agents - L01	0	1	1	0	3	1	1	1	0	0	2	2
237	15	2	1		Platelet count decreased	0	Investigations	Combinations of antineoplastic agents	Antineoplastic agents - L01	0	1	1	0	3	1	1	1	0	0	2	2
290	15	2	1		Platelet count decreased	0	Investigations	Combinations of antineoplastic agents	Antineoplastic agents - L01	0	1	1	0	3	1	1	1	0	0	3	2
311	22	4	1		Platelet count decreased	0	Investigations	Asparaginase	Antineoplastic agents - L01	1	1	1	0	3	1	0	1	0	0	3	2
315	15	2	15		Platelet count decreased	0	Investigations	Combinations of antineoplastic agents	Antineoplastic agents - L01	1	1	1	0	3	1	0	1	0	0	3	4
345	24	4	4		Platelet count decreased	0	Investigations	Asparaginase	Antineoplastic agents - L01	1	1	1	0	3	1	0	1	0	0	3	2
353	22	4			Platelet count decreased	0	Investigations	Combinations of antineoplastic agents	Antineoplastic agents - L01	0	1	1	0	3	1	0	0	0	0	2	2
357	20	3	1		Platelet count decreased	0	Investigations	Asparaginase	Antineoplastic agents - L01	0	1	1	0	3	1	0	0	0	0	2	2
365	26	4	1		Platelet count decreased	0	Investigations	Asparaginase	Antineoplastic agents - L01	0	1	1	0	3	1	0	0	0	0	2	2
261	10	2	3		Platelet count decreased	0	Investigations	Daunorrubicin	Antineoplastic agents - L01	0	1	1	2	3	1	0	0	0	0	2	2
130	26	4	14		Platelet count decreased	0	Investigations	Combinations of antineoplastic agents	Antineoplastic agents - L01	0	1	2	2	3	1	0	0	0	0	2	2
32	30	5	1		Respiratory depression	0	Nervous system disorders	Morfina	Analgesics - N02	1	1	1	0	2	1	0	1	0	0	4	2
11	43	7	8		Seizure	0	Nervous system disorders	Combinations of antineoplastic agents	Antineoplastic agents - L01	1	1	1	0	3	1	0	1	0	0	3	3
12	18	3	1		Seizure	0	Nervous system disorders	Asparaginase/Lumbar puncture procedure	Antineoplastic agents - L01	1	1	1	0	3	1	0	1	0	0	4	3
16	34	5	4		Seizure	0	Nervous system disorders	Combinations of antineoplastic agents	Antineoplastic agents - L01	1	1	1	0	3	1	0	1	0	0	4	3
42	30	5	1		Seizure	0	Nervous system disorders	Asparaginase	Antineoplastic agents - L01	0	1	1	0	3	1	1	1	0	0	3	3
210	38	6	11		Seizure	0	Nervous system disorders	Vincristine	Antineoplastic agents - L01	0	1	1	0	3	1	1	1	0	0	4	3
283	70	10	3		Seizure	0	Nervous system disorders	Combinations of antineoplastic agents	Antineoplastic agents - L01	1	1	1	0	3	1	0	1	0	0	4	3
342	31	5			Seizure	0	Nervous system disorders	Combinations of antineoplastic agents	Antineoplastic agents - L01	1	1	1	0	3	1	0	1	0	0	4	3
48	32	5	1		Seizure	0	Nervous system disorders	Lumbar puncture procedure/Intrathecal chemotherapy	Medical procedure	1	3	7	0	#NULL!	0	1	1	0	0	4	3
10	35	5	16		Sepsis	1	Infections and infestations	Combinations of antineoplastic agents	Antineoplastic agents - L01	0	1	1	0	3	1	1	1	0	0	4	2
31	31	5	20	Mucositis oral - Sepsis	Sepsis	1	Infections and infestations	Combinations of antineoplastic agents	Antineoplastic agents - L01	1	1	1	0	3	1	0	1	0	1	5	2
47	15	2	11		Sepsis	1	Infections and infestations	Combinations of antineoplastic agents	Antineoplastic agents - L01	1	1	1	0	3	1	0	1	0	0	4	2
98	29	5	11		Sepsis	1	Infections and infestations	Combinations of antineoplastic agents	Antineoplastic agents - L01	0	1	1	0	3	1	1	1	0	0	4	2
106	34	5	4		Sepsis	1	Infections and infestations	Combinations of antineoplastic agents	Antineoplastic agents - L01	0	1	1	0	3	1	1	1	0	0	3	2
137	32	5	39	Febrile neutropenia - Sepsis	Sepsis	1	Infections and infestations	Combinations of antineoplastic agents	Antineoplastic agents - L01	1	1	1	0	3	1	0	1	0	0	4	2
145	14	2	13	Febrile neutropenia - Sepsis	Sepsis	1	Infections and infestations	Combinations of antineoplastic agents	Antineoplastic agents - L01	0	1	1	0	3	1	1	1	0	0	4	2
160	43	7	9		Sepsis	1	Infections and infestations	Vincristine	Antineoplastic agents - L01	0	1	1	0	3	1	1	1	0	0	3	2
177	10	2	2		Sepsis	1	Infections and infestations	Ciclophosphamide	Antineoplastic agents - L01	1	1	1	0	3	0	0	1	0	1	5	2
221	22	4	6		Sepsis	1	Infections and infestations	Combinations of antineoplastic agents	Antineoplastic agents - L01	0	1	1	0	3	1	1	1	0	0	3	2
233	15	2	1		Sepsis	1	Infections and infestations	Combinations of antineoplastic agents	Antineoplastic agents - L01	0	1	1	0	3	1	1	1	0	0	3	2
242	58	9	1		Sepsis	1	Infections and infestations	Combinations of antineoplastic agents	Antineoplastic agents - L01	1	1	1	0	3	1	0	1	0	0	3	2
281	40	6	28		Sepsis	1	Infections and infestations	Combinations of antineoplastic agents	Antineoplastic agents - L01	1	1	1	0	3	1	0	1	0	0	4	2
289	23	4	16	Febrile neutropenia - Sepsis	Sepsis	1	Infections and infestations	Combinations of antineoplastic agents	Antineoplastic agents - L01	1	1	1	0	3	1	0	1	0	0	4	2
300	19	3	35	Ileus - Ileal perforation - Sepsis	Sepsis	1	Infections and infestations	Combinations of antineoplastic agents	Antineoplastic agents - L01	0	1	1	0	3	1	1	1	0	0	4	2
304	27	4	6	Febrile neutropenia - Sepsis	Sepsis	1	Infections and infestations	Combinations of antineoplastic agents	Antineoplastic agents - L01	0	1	1	0	3	1	1	1	0	0	4	2
308	38	6	8	Febrile neutropenia - Sepsis	Sepsis	1	Infections and infestations	Combinations of antineoplastic agents	Antineoplastic agents - L01	0	1	1	0	3	1	1	1	0	0	4	2
318	23	4	7		Sepsis	1	Infections and infestations	Combinations of antineoplastic agents	Antineoplastic agents - L01	1	1	1	0	3	1	0	1	0	0	3	2
350	22	4	11	Febrile neutropenia - Sepsis	Sepsis	1	Infections and infestations	Combinations of antineoplastic agents	Antineoplastic agents - L01	0	1	1	0	3	1	1	1	0	0	4	2
338	29	5	2		Sepsis	1	Infections and infestations	Combinations of antineoplastic agents	Antineoplastic agents - L01	1	1	1	1	3	1	0	1	0	0	3	2
131	26	4	14		Sepsis	1	Infections and infestations	Combinations of antineoplastic agents	Antineoplastic agents - L01	0	1	1	2	3	1	1	1	0	0	4	2
264	24	4	4	Febrile neutropenia - Sepsis	Sepsis	1	Infections and infestations	Combinations of antineoplastic agents	Antineoplastic agents - L01	1	1	1	2	3	1	0	1	0	1	5	1
55	23	4	19	Febrile neutropenia - Sepsis	Sepsis	1	Infections and infestations	Daunorrubicin	Antineoplastic agents - L01	1	1	2	3	3	1	0	1	0	0	4	1
65	50	8	11		Sepsis	1	Infections and infestations	Lumbar puncture procedure/Intrathecal chemotherapy	Medical procedure	1	3	7	0	#NULL!	1	1	1	0	0	4	2
228	32	5	1		Sinus bradycardia	0	Cardiac disorders	Anestesia	Anaesthetics - N01	1	1	1	0	3	1	0	0	0	0	2	3
56	13	2	1		Sinus bradycardia	0	Cardiac disorders	Daunorrubicin	Antineoplastic agents - L01	1	1	2	3	3	1	0	1	0	0	4	1
90	33	5	1		Sinus tachycardia	0	Cardiac disorders	Asparaginase	Antineoplastic agents - L01	0	1	1	0	3	1	0	0	0	0	2	3
114	7	1	2		Skin infection	1	Infections and infestations	DEXAmetasona	Corticosteroids for systemic use - H02	0	1	1	0	3	1	0	0	0	0	2	3
195	29	5	1		Skin infection	1	Infections and infestations	Combinations of antineoplastic agents	Antineoplastic agents - L01	0	1	1	0	3	1	0	0	0	0	2	2
327	40	6	14		Skin infection	1	Infections and infestations	Combinations of antineoplastic agents	Antineoplastic agents - L01	0	1	1	0	3	1	1	1	0	0	3	2
378	35	5		Skin infection - Eczema	Skin infection	1	Skin and subcutaneous tissue disorders	Hospital care	Hospital care	1	2	6	0	#NULL!	1	0	0	0	0	1	4
379	35	5	31		Skin infection	1	Infections and infestations	Hospital care	Hospital care	1	2	6	0	#NULL!	1	0	1	0	0	3	1
13	18	3	29	Stroke hemorrhage-Seizure	Stroke	0	Nervous system disorders	Asparaginase/Lumbar puncture procedure	Antineoplastic agents - L01	1	1	1	0	3	1	0	1	0	0	4	3
43	30	5	10	Stroke hemorrhage-Seizure	Stroke	0	Nervous system disorders	Asparaginase	Antineoplastic agents - L01	0	1	1	0	3	1	1	1	1	0	4	3
71	41	6	11		Stroke	0	Nervous system disorders	Asparaginase	Antineoplastic agents - L01	0	1	1	0	3	1	1	1	0	0	3	3
234	15	2	1		Stroke	0	Nervous system disorders	Asparaginase	Antineoplastic agents - L01	0	1	1	0	3	1	1	1	0	1	5	3
381	12	2	29		Stroke	0	Nervous system disorders	Asparaginase	Antineoplastic agents - L01	0	1	1	0	3	1	1	1	0	0	3	3
382	27	4	62		Stroke	0	Nervous system disorders	Asparaginase- CNS Infiltration	Antineoplastic agents - L01	0	1	1	0	3	1	1	1	0	1	5	3
394	36	6	27		Stroke	0	Nervous system disorders	Asparaginase- CNS Infiltration	Antineoplastic agents - L01	0	1	1	0	3	1	1	1	0	0	3	3
397	41	6	37		Stroke	0	Nervous system disorders	Asparaginase	Antineoplastic agents - L01	0	1	1	0	3	1	1	1	0	0	4	3
49	32	5	25	Stroke hemorrhage-Seizure	Stroke	0	Nervous system disorders	Lumbar puncture procedure/Intrathecal chemotherapy	Medical procedure	1	3	7	0	#NULL!	1	1	1	0	0	4	3
196	6	1	1		Superficial thrombophlebitis	0	Vascular disorders	Asparaginase	Antineoplastic agents - L01	1	1	1	0	3	1	0	1	0	0	3	3
275	40	6	6		Superficial thrombophlebitis	0	Vascular disorders	Asparaginase	Antineoplastic agents - L01	1	1	1	0	3	1	0	0	0	0	2	2
147	4	1	14		Superficial thrombophlebitis	0	Vascular disorders	Catheter	Medical procedure	1	3	8	0	#NULL!	1	0	1	0	0	3	1
88	40	6	4		Thrush	1	Infections and infestations	Combinations of antineoplastic agents	Antineoplastic agents - L01	0	1	1	0	3	1	0	0	0	0	2	3
189	44	7	8		Thrush	1	Infections and infestations	Combinations of antineoplastic agents	Antineoplastic agents - L01	0	1	1	0	3	1	1	1	0	0	3	2
128	38	6	1		Ventricular arrhythmia	0	Cardiac disorders	Daunorrubicin-Amphotericina B	Antineoplastic agents - L01	1	1	1	0	3	0	0	0	0	0	2	3
278	41	6	11		Ventricular arrhythmia	0	Cardiac disorders	Daunorrubicin	Antineoplastic agents - L01	1	1	1	0	3	0	1	1	0	0	3	3
18	39	6	1		Vomiting	0	Gastrointestinal disorders	Vincristine	Antineoplastic agents - L01	1	1	1	0	3	0	0	0	0	0	2	2
25	30	5	2		Vomiting	0	Gastrointestinal disorders	Combinations of antineoplastic agents	Antineoplastic agents - L01	1	1	1	0	3	0	0	0	0	0	2	2
80	34	5	1		Vomiting	0	Gastrointestinal disorders	Asparaginase	Antineoplastic agents - L01	1	1	1	0	3	1	0	0	0	0	2	2
84	18	3	1		Vomiting	0	Gastrointestinal disorders	Vincristine	Antineoplastic agents - L01	1	1	1	0	3	1	0	0	0	0	2	2
140	14	2	1		Vomiting	0	Gastrointestinal disorders	Combinations of antineoplastic agents	Antineoplastic agents - L01	1	1	1	0	3	0	0	0	0	0	2	2
152	16	2	1		Vomiting	0	Gastrointestinal disorders	Vincristine	Antineoplastic agents - L01	1	1	1	0	3	0	0	0	0	0	2	2
170	63	9	1		Vomiting	0	Gastrointestinal disorders	Combinations of antineoplastic agents	Antineoplastic agents - L01	0	1	1	0	3	0	1	1	0	0	2	2
181	6	1	1		Vomiting	0	Gastrointestinal disorders	PREDnisona	Corticosteroids for systemic use - H02	1	1	1	0	3	0	0	0	0	0	2	2
200	23	4	1		Vomiting	0	Gastrointestinal disorders	Asparaginase	Antineoplastic agents - L01	1	1	1	0	3	0	0	0	0	0	2	2
225	7	1	1		Vomiting	0	Gastrointestinal disorders	Contumax	Drugs for constipation - A06	1	1	1	0	3	0	0	0	0	0	2	2
235	37	6	1		Vomiting	0	Gastrointestinal disorders	Asparaginase	Antineoplastic agents - L01	1	1	1	0	3	0	0	0	0	0	2	2
252	43	7	1		Vomiting	0	Gastrointestinal disorders	Vincristine	Antineoplastic agents - L01	0	1	1	0	3	0	1	0	0	0	2	2
269	12	2	1		Vomiting	0	Gastrointestinal disorders	Asparaginase	Antineoplastic agents - L01	0	1	1	0	3	0	1	0	0	0	2	2
279	12	2	1		Vomiting	0	Gastrointestinal disorders	Asparaginase	Antineoplastic agents - L01	1	1	1	0	3	0	0	0	0	0	2	2
286	10	2	1		Vomiting	0	Gastrointestinal disorders	Asparaginase	Antineoplastic agents - L01	1	1	1	0	3	0	0	0	0	0	2	2
294	31	5			Vomiting	0	Gastrointestinal disorders	Combinations of antineoplastic agents	Antineoplastic agents - L01	0	1	1	0	3	0	1	0	0	0	2	2
370	23	4	4		Vomiting	0	Gastrointestinal disorders	Combinations of antineoplastic agents	Antineoplastic agents - L01	0	1	1	0	3	0	1	0	0	0	2	2
374	44	7	4		Vomiting	0	Gastrointestinal disorders	Combinations of antineoplastic agents	Antineoplastic agents - L01	1	1	1	0	3	0	0	0	0	0	2	2
387	30	5	1		Vomiting	0	Gastrointestinal disorders	Combinations of antineoplastic agents	Antineoplastic agents - L01	1	1	1	0	3	0	0	0	0	0	2	2
27	16	2	1		Vomiting	0	Gastrointestinal disorders	Combinations of antineoplastic agents	Antineoplastic agents - L01	1	1	1	1	3	1	0	0	0	0	2	1
154	33	5	1		Vomiting	0	Gastrointestinal disorders	Combinations of antineoplastic agents	Antineoplastic agents - L01	1	1	1	1	3	0	0	0	0	0	2	2
259	9	2	1		Vomiting	0	Gastrointestinal disorders	Daunorrubicin	Antineoplastic agents - L01	1	1	2	2	3	0	0	0	0	0	2	1
50	32	5	1		Vomiting	0	Gastrointestinal disorders	Lumbar puncture procedure/Intrathecal chemotherapy	Medical procedure	1	3	7	0	#NULL!	0	1	0	0	0	2	3
385	0	1	3		Vomiting	0	Gastrointestinal disorders	Lumbar puncture procedure/Intrathecal chemotherapy	Medical procedure	1	3	7	0	#NULL!	0	1	0	0	0	2	3
139	32	5			Wound infection	1	Infections and infestations	Surgical procedure (Debridación inginal derecha)	Hospital care	1	2	5	0	#NULL!	1	0	0	0	0	2	1
253	34	5	19		Wound infection	1	Infections and infestations	Surgical procedure	Hospital care	1	2	5	0	#NULL!	1	1	1	0	0	3	1
68	38	6	8		Varicella	1	Infections and infestations	Antineoplastic agents - L01	Antineoplastic agents - L01	0	1	1	0	3	1	0	0	0	0	2	3
302	26	4	6		Rinovirus infection	1	Infections and infestations	Antineoplastic agents - L01	Antineoplastic agents - L01	0	1	1	0	3	1	1	0	0	0	2	3
192	21	3			Catheter related infection	1	Infections and infestations	Catheter	Hospital care	1	2	4	0	#NULL!	1	0	0	0	0	2	1
316	18	3	5		Catheter related infection	1	Infections and infestations	Catheter	Hospital care	1	2	4	0	#NULL!	1	0	0	0	0	2	1
360	7	1	6		Catheter related infection	1	Infections and infestations	Catheter	Hospital care	1	2	4	0	#NULL!	1	0	1	0	0	3	1
372	7	1			Catheter related infection	1	Infections and infestations	Catheter	Hospital care	1	2	4	0	#NULL!	1	0	1	0	0	3	1
380	35	5	31		Catheter related infection	1	Infections and infestations	Catheter	Hospital care	1	2	4	0	#NULL!	1	0	1	0	0	3	1
